# Supplementary material for: Genome sequencing sheds light on the contribution of structural variants to Brassica oleracea diversification
Source: BMC Biol. 2021 May 5;19:93. doi: 10.1186/s12915-021-01031-2 (PMC8097969; doi:10.1186/s12915-021-01031-2)
Supplement: Supplementary file 2 — Additional file 2: Summary statistics of Brassica oleracea genome assemblies. [file 12915_2021_1031_MOESM2_ESM.xlsx]

## Sheet: S2
Additional file 2 Summary statistics of Brassica oleracea genome assemblies
Morphotype	B. oleracea var. botrytis	B. oleracea var. capitate	B. oleracea var. capitata	B. oleracea var. capitata	B. oleracea var. capitata	B. oleracea var. italica	B. oleracea var. oleracea
Common name	Cauliflower	Cabbage	Cabbage	Cabbage	Cabbage	Broccoli	Kale
Accession	Korso 1401	OX-heart 923	D134	Cap02-12 (V1)	Cap02-12 (V2)	HDEM	TO1000
Sequencing technology	PacBio, Bionano, Hi-C	PacBio, Hi-C	PacBio, Hi-C, 10× Genomics	Illumina, Roche 454	PacBio, Hi-C	MinION, Bionano	Illumina, Roche 454
Citation	This study	This study	Lv et al. 2020	Liu et al. 2014	Cai et al. 2020	Belser et al. 2018	Parkin et al. 2014
Contigs
Number of contigs	615	973	902	48307	1184	264	85075
Total length of contigs	549672019	565430631	574885288	477847347	561011681	545017856	445615242
N90 (bp)	1075378	664223	620738	6223	442171	2202317	3412
N50 (bp)	4972625	3099365	3174540	28255	2371964	9491203	21614
Longest (bp)	25349057	12101101	15061548	199461	12778126	26712175	163976
BUSCO completeness	0.972222	0.964583	0.976389	0.974306	0.971	0.970139	0.971528
Pseudo-chromosomes (bp/%)	544,393,584/99.04%	539,109,714/95.34%	529,897,152/92.17%	359,360,236/75.20%	539,569,482/96.18%	522,888,213/95.94%	407,540,890/91.46%
Annotation
Protein coding genes	60640	62232	43868	45758	59064	61279	59225
BUSCO by predicted proteins	0.961111	0.949306	0.960417	0.949306	0.975	0.957639	0.951389
