# Supplementary material for: Genome sequencing sheds light on the contribution of structural variants to Brassica oleracea diversification
Source: BMC Biol. 2021 May 5;19:93. doi: 10.1186/s12915-021-01031-2 (PMC8097969; doi:10.1186/s12915-021-01031-2)
Supplement: Supplementary file 3 — Additional file 3:. Base accuracy in genome assemblies estimated by consensus error calls using Illumina short reads. [file 12915_2021_1031_MOESM3_ESM.xlsx]

## Sheet: S3
Additional file 3 Base accuracy in genome assemblies estimated by consensus error calls using Illumina short reads
Accession	Korso	OX-heart
Clean Illumina Reads (Gb)	100.12	100.76
Mapped (%)	99.82	99.8
Genome Coverage by ≥ 5 reads (%)	99.57	99.66
Homo SNPs	4425	2073
Error rate of Homo SNPs (%)	0.0008	0.0003
Homo Indels	26763	4900
Error rate of Homo Indels (%)	0.0048	0.0008
Accuracy (%)	99.9943	99.9987
