# Supplementary material for: Genome sequencing sheds light on the contribution of structural variants to Brassica oleracea diversification
Source: BMC Biol. 2021 May 5;19:93. doi: 10.1186/s12915-021-01031-2 (PMC8097969; doi:10.1186/s12915-021-01031-2)
Supplement: Supplementary file 4 — Additional file 4:. Summary of RNA-seq data of ‘Korso’ and ‘OX-heart’. [file 12915_2021_1031_MOESM4_ESM.xlsx]

## Sheet: S4
Additional file 4 Summary of RNA-seq data of 'Korso' and 'OX-heart'
Sample	Cleaned read pairs	Mapping rate	Expressed gene
Korso-Root	10485956	0.971	32873
Korso-Stem	10674183	0.968	32098
Korso-Leaf	10363067	0.976	31338
Korso-Curd	10961043	0.97	32479
Korso-Bud	11030277	0.967	36833
Korso-Flower	11262036	0.974	35847
Korso-Silique	19881127	0.98	38313
Total	84657689	0.972	44470
OX-heart-Root-1	20017913	0.959	34356
OX-heart-Root-2	22681674	0.966	35623
OX-heart-Root-3	22992684	0.948	35442
OX-heart-Stem-1	21867905	0.97	33384
OX-heart-Stem-2	25843809	0.965	32966
OX-heart-Stem-3	22116026	0.968	33099
OX-heart-Leaf-1	22965797	0.97	34057
OX-heart-Leaf-2	29093987	0.972	33849
OX-heart-Leaf-3	25608332	0.97	34085
OX-heart-Head-1	25182514	0.964	33508
OX-heart-Head-2	22826290	0.968	33549
OX-heart-Head-3	20313152	0.964	33564
OX-heart-Bud-1	21450289	0.964	39453
OX-heart-Bud-2	19919606	0.971	39032
OX-heart-Bud-3	22599606	0.975	40045
OX-heart-Flower-1	23575220	0.98	38140
OX-heart-Flower-2	22174200	0.974	38089
OX-heart-Flower-3	20122662	0.967	38697
OX-heart-silique-1	20071537	0.97	37248
OX-heart-silique-2	22935585	0.977	37669
OX-heart-silique-3	22311535	0.952	36594
Total	476670323	0.967	48890
