# Supplementary material for: Genome sequencing sheds light on the contribution of structural variants to Brassica oleracea diversification
Source: BMC Biol. 2021 May 5;19:93. doi: 10.1186/s12915-021-01031-2 (PMC8097969; doi:10.1186/s12915-021-01031-2)
Supplement: Supplementary file 5 — Additional file 5:. Repeat sequences in Korso, OX-heart and HDEM genome assemblies. [file 12915_2021_1031_MOESM5_ESM.xlsx]

## Sheet: S5
Additional file 5 Repeat sequences in Korso, OX-heart and HDEM genome assemblies
Repeat class			Korso						OX-heart						HDEM
Repeat type	Order	Superfamily	Total repeats			Intact repeats			Total repeats			Intact repeats			Total repeats			Intact repeats
			Number	Length (bp)	Percent	Number	Length (bp)	Percent	Number	Length (bp)	Percent	Number	Length (bp)	Percent	Number	Length (bp)	Percent	Number	Length (bp)	Percent
Class I: Retrotransposon	LTR	Cassandra	980	422812	0.08	938	422462	0.08	1190	941004	0.17	1137	940567	0.17	0	0	0	0	0	0
		Caulimovirus	375	357113	0.06	343	356277	0.06	230	131738	0.02	222	131220	0.02	374	226850	0.0408756	370	226830	0.04
		Copia	52996	53925706	9.81	49263	53766975	9.78	52845	50625611	8.95	49255	50464764	8.93	66696	37322843	6.72511	59986	37052647	6.67
		Gypsy	82630	79465189	14.46	71324	77849052	14.16	85573	82889894	14.66	73934	81250690	14.37	117501	83443861	15.0356	96577	81645000	14.71
		Ngaro	0	0	0	0	0	0	0	0	0	0	0	0	416	162738	0.0293234	390	162045	0.02
		Unclassifieda	74936	49213187	8.95	68666	48056009	8.74	89817	56023373	9.91	81536	54813014	9.69	146816	70046584	12.6215	126705	68056258	12.26
		Subtotal	192843	180840352	32.9	161655	172293907	31.34	207506	187842821	33.22	172218	178247849	31.52	310533	193795971	34.9196	253874	183485622	33.06
	LINE	L1	28750	21083780	3.84	26619	20748471	3.77	26578	19925088	3.52	23620	19522660	3.45	22082	18360467	3.30833	20502	18019710	3.24
		L1-Tx1	0	0	0	0	0	0	0	0	0	0	0	0	1494	1148691	0.20698	1468	1148472	0.2
		Penelope	829	205504	0.04	829	205504	0.04	0	0	0	0	0	0	0	0	0	0	0	0
		Subtotal	29084	21395940	3.89	28927	21386288	3.89	24576	19817012	3.5	24516	19813955	3.5	57995	30451755	5.48703	57547	30378285	5.47
Class II: DNA transposon	DNA	CMC-EnSpm	20873	30887028	5.62	17776	30664112	5.58	25392	35254117	6.23	20434	34467095	6.1	19530	20597318	3.71138	17647	20505534	3.69
		hAT	561	163828	0.03	551	163682	0.03	1461	425669	0.08	1429	425007	0.08	0	0	0	0	0	0
		hAT-Ac	18139	6285310	1.14	17349	6261925	1.14	21239	7471799	1.32	20159	7443358	1.32	4836	1345985	0.24253	4744	1341309	0.24
		hAT-Charlie	839	284498	0.05	805	277032	0.05	1116	315570	0.06	1100	310745	0.05	518	185712	0.033463	502	179626	0.03
		hAT-Tag1	9316	2494946	0.45	8677	2472138	0.45	6782	1556183	0.28	6310	1534119	0.27	2294	348076	0.062719	2270	347278	0.06
		hAT-Tip100	1427	462692	0.08	1393	462247	0.08	2899	742473	0.13	2847	741927	0.13	877	352221	0.0634659	848	350770	0.06
		Kolobok-T2	0	0	0	0	0	0	0	0	0	0	0	0	506	115850	0.0208747	489	115696	0.02
		MuLE-MuDR	23779	13457321	2.45	21674	13308627	2.42	22503	10034728	1.77	20377	9727324	1.72	20100	10226813	1.84275	17601	10009739	1.8
		PIF-Harbinger	10570	3754151	0.68	9904	3717153	0.68	15866	7430923	1.31	14554	7384683	1.31	8871	3946690	0.711145	8284	3866134	0.69
		TcMar-Pogo	2441	799936	0.15	2346	798440	0.15	3074	932397	0.16	2961	928847	0.16	1198	150101	0.0270463	1126	149165	0.02
		TcMar-Stowaway	12356	2656464	0.48	11909	2646672	0.48	11180	2336767	0.41	10799	2326904	0.41	1802	146188	0.0263413	1799	146136	0.02
		Subtotal	97254	61829445	11.25	93818	61318591	11.16	107625	66982125	11.85	102849	66271688	11.72	163562	69295794	12.4862	156350	68708690	12.38
RC ( rolling-circle)		Helitron	8510	4532484	0.82	8509	4532469	0.82	8213	3518794	0.62	8213	3518794	0.62	5931	2054007	0.370107	5783	2049032	0.36
Simple_repeat			4436	5454069	0.99	4436	5454069	0.99	3171	825988	0.15	3171	825988	0.15	1017	134204	0.0241819	1010	133599	0.02
Satellite			2024	860190	0.16	2024	860190	0.16	10688	13205934	2.34	10688	13205934	2.34	12050	1184413	0.213417	12050	1184413	0.21
Unknownb			129081	52497825	9.55	129081	52497825	9.55	134949	51805316	9.16	134949	51805316	9.16	51891	10961318	1.97509	51891	10961318	1.97
Total			519488	333426292	60.66	353206	306055073	55.68	559934	350716414	62.03	374426	322351260	57.01	763803	335799231	60.5069	529395	310600297	55.96											1
a Unclassified: Rpeats that can be only classified to the specific order but not any superfamilies.
b Unknown: Repeats that can not be classified to any known types
