# Supplementary material for: Genome sequencing sheds light on the contribution of structural variants to Brassica oleracea diversification
Source: BMC Biol. 2021 May 5;19:93. doi: 10.1186/s12915-021-01031-2 (PMC8097969; doi:10.1186/s12915-021-01031-2)
Supplement: Supplementary file 6 — Additional file 6: Statistics of intact LTR-retrotransposons in Korso, OX-heart and Brassica rapa (V3.0) genome assemblies. [file 12915_2021_1031_MOESM6_ESM.xlsx]

## Sheet: S6
Additional file 6 Statistics of intact LTR-retrotransposons in Korso, OX-heart and Brassica rapa (V3.0) genome assemblies
Source	No. of intact LTRs	Size of intact LTRs (bp)	No. of non-redudant (NR) intact LTRs	Size of NR intact LTRs	Genome size (bp)	Percentage of NR intact LTRs in genome
Korso	53006	570239830	9800	81469299	552847295	14.74
OX-heart	42410	489950855	10798	96505792	566006789	17.05
B. rapa	16860	159990968	5507	49534425	353140194	14.03
