# Supplementary material for: Genome sequencing sheds light on the contribution of structural variants to Brassica oleracea diversification
Source: BMC Biol. 2021 May 5;19:93. doi: 10.1186/s12915-021-01031-2 (PMC8097969; doi:10.1186/s12915-021-01031-2)
Supplement: Supplementary file 7 — Additional file 7:. Insertions/deletions identified between the Korso and OX-heart genomes. [file 12915_2021_1031_MOESM7_ESM.xlsx]

## Sheet: S7
Additional file 7 Insertions/deletions identified between the Korso and OX-heart genomes
*The SV type indicates the variation detected in the Korso genome relative to the OX-heart genome.
&For each SV in each group, if the number of accessions with determined genotypes <10, the allele frequency in this group won't be calculated and assigned as "NA".
$Difference of Korso allele frequencies between cauliflower and cabbage groups was tested using Fisher's exact test.
Yes: the difference of the allele frequency is signifcant (Bonferroni adjustec p value < 0.001)
No: the difference of the allele frequency is not signifcant
NA: The Fisher's exact test was not performed, because the SV genotype was determined in <50% of accessions in caulifower or cabbage.
SV		OX-heart genome				Korso genome				Overlapped gene in OX-heart			Overlapped gene in Korso			Korso allele frequency&			Cauliflower vs cabbage$
ID	Type*	Chr	Start	Stop	Size	Chr	Start	Stop	Size	CDS	NonCDS	Promoter	CDS	NonCDS	Promoter	Cauliflower	Cabbage	Broccoli
SV_w_2671	Insertion	OXv9ch01	7394	7394	0	KOv8ch01	33844	33860	16	-	-	-	-	-	-	0.67	0.19	0.18	NA
SV_w_2672	Insertion	OXv9ch01	12152	12152	0	KOv8ch01	38618	39068	450	-	-	BolO_1g00060	-	-	BolK_1g00180|BolK_1g00200	0.4	0	0	Yes
SV_w_2673	Deletion	OXv9ch01	17535	17547	12	KOv8ch01	44465	44465	0	-	-	BolO_1g00070	-	-	BolK_1g00210	1	NA	NA	NA
SV_b_60122	Insertion	OXv9ch01	20564	23696	3132	KOv8ch01	47480	50698	3218	-	BolO_1g00070	-	BolK_1g00210	-	-	0.79	0.54	0.61	No
SV_w_5861	Insertion	OXv9ch01	23897	23897	0	KOv8ch01	50899	51398	499	-	-	-	BolK_1g00220	-	-	0.84	0.5	0.35	No
SV_w_5862	Deletion	OXv9ch01	24593	24605	12	KOv8ch01	52094	52094	0	-	BolO_1g00080	-	-	BolK_1g00220	-	0.71	0.91	0.61	No
SV_b_60123	Deletion	OXv9ch01	26006	33058	7052	KOv8ch01	53496	59918	6422	BolO_1g00080|BolO_1g00090|BolO_1g00100	-	BolO_1g00080|BolO_1g00090	BolK_1g00220	-	-	0.51	0.21	0.31	Yes
SV_w_4683	Deletion	OXv9ch01	34235	34494	259	KOv8ch01	61095	61095	0	BolO_1g00100	-	BolO_1g00100	-	-	BolK_1g00220	1	0.94	1	NA
SV_w_4684	Insertion	OXv9ch01	34829	34829	0	KOv8ch01	61429	61440	11	-	-	BolO_1g00100	-	-	BolK_1g00220	0.52	0.81	0.54	NA
SV_w_4685	Insertion	OXv9ch01	37542	37542	0	KOv8ch01	64151	64380	229	-	-	BolO_1g00110|BolO_1g00120	-	-	BolK_1g00230|BolK_1g00240	0.55	0.41	0.25	No
SV_w_4686	Insertion	OXv9ch01	37579	37579	0	KOv8ch01	64417	64432	15	-	-	BolO_1g00110|BolO_1g00120	-	-	BolK_1g00230|BolK_1g00240	0.71	0.92	0.69	No
SV_w_4687	Insertion	OXv9ch01	37926	37926	0	KOv8ch01	64778	64790	12	-	BolO_1g00120	BolO_1g00110	BolK_1g00240	-	BolK_1g00230	0.7	0.91	0.66	No
SV_w_4688	Deletion	OXv9ch01	38509	38525	16	KOv8ch01	65371	65371	0	-	BolO_1g00120	BolO_1g00110	-	BolK_1g00240	BolK_1g00230	0.42	0.01	0.13	Yes
SV_w_6902	Insertion	OXv9ch01	40746	40746	0	KOv8ch01	67530	67564	34	-	-	-	-	-	-	0.27	0.14	0.1	NA
SV_w_4489	Deletion	OXv9ch01	44270	44290	20	KOv8ch01	72440	72440	0	-	BolO_1g00130	BolO_1g00130	-	-	BolK_1g00250	0.72	0.94	0.73	No
SV_w_4490	Insertion	OXv9ch01	45394	45394	0	KOv8ch01	73547	73562	15	-	BolO_1g00130	-	-	BolK_1g00250	-	0.71	0.93	0.69	No
SV_w_4491	Deletion	OXv9ch01	48398	48415	17	KOv8ch01	76554	76554	0	-	BolO_1g00130|BolO_1g00140	-	-	BolK_1g00250	-	0.86	0.97	0.98	No
SV_b_60127a	Insertion	OXv9ch01	49914	49929	15	KOv8ch01	78039	95862	17823	-	-	BolO_1g00140	BolK_1g00270|BolK_1g00280|BolK_1g00290|BolK_1g00300	-	BolK_1g00260|BolK_1g00270|BolK_1g00280|BolK_1g00290|BolK_1g00300	0.3	0	0	Yes
SV_w_5100	Insertion	OXv9ch01	50559	50559	0	KOv8ch01	96493	96513	20	-	BolO_1g00150	BolO_1g00140	-	BolK_1g00310	-	0.72	0.92	0.67	No
SV_w_5101	Insertion	OXv9ch01	54618	54618	0	KOv8ch01	100569	102621	2052	-	-	-	-	-	-	0.88	0.2	0.5	NA
SV_b_60128	Insertion	OXv9ch01	58754	62620	3866	KOv8ch01	106763	114658	7895	-	-	-	-	-	-	0.51	0.37	0.52	No
SV_w_6371	Deletion	OXv9ch01	63086	63097	11	KOv8ch01	115123	115123	0	-	-	-	-	-	-	1	1	1	NA
SV_w_6372	Insertion	OXv9ch01	64233	64233	0	KOv8ch01	116255	118971	2716	-	-	-	-	-	-	0	0.03	0.06	No
SV_w_6373	Insertion	OXv9ch01	65237	65237	0	KOv8ch01	119973	123747	3774	-	-	-	-	-	-	0.42	0.16	0.26	No
SV_w_6374	Insertion	OXv9ch01	66081	66081	0	KOv8ch01	124587	127021	2434	-	-	-	-	-	-	0.32	0.67	NA	NA
SV_b_60129	Deletion	OXv9ch01	69562	69833	271	KOv8ch01	130411	130487	-76	-	-	-	-	-	-	0.82	0.96	0.52	No
SV_b_60131	Insertion	OXv9ch01	71862	73234	1372	KOv8ch01	132094	134306	2212	-	-	-	-	-	-	1	0.73	NA	NA
SV_b_60132a	Deletion	OXv9ch01	74745	74917	172	KOv8ch01	135817	135817	0	-	-	-	-	-	-	0.43	0	0.04	NA
SV_w_4127	Insertion	OXv9ch01	75197	75197	0	KOv8ch01	136093	136268	175	-	-	-	-	-	-	0.79	0.07	NA	NA
SV_w_4128	Insertion	OXv9ch01	79489	79489	0	KOv8ch01	140572	147153	6581	BolO_1g00170	-	BolO_1g00160	BolK_1g00330	-	BolK_1g00320|BolK_1g00330	0.4	0	0	Yes
SV_w_4129	Insertion	OXv9ch01	80777	80777	0	KOv8ch01	148440	148458	18	BolO_1g00170	-	-	-	BolK_1g00350	BolK_1g00340	0.36	0	0	Yes
SV_w_4130	Insertion	OXv9ch01	83760	83760	0	KOv8ch01	151435	152479	1044	-	-	BolO_1g00180	BolK_1g00360|BolK_1g00370	-	BolK_1g00360|BolK_1g00370|BolK_1g00380	0.41	0	0	Yes
SV_w_4131	Deletion	OXv9ch01	85446	85456	10	KOv8ch01	154163	154163	0	-	-	-	-	-	BolK_1g00380	0.79	0.54	0.6	No
SV_w_4132	Deletion	OXv9ch01	86091	86107	16	KOv8ch01	154798	154798	0	-	-	-	-	BolK_1g00380	-	0.51	0.39	0.86	NA
SV_w_4133	Deletion	OXv9ch01	86665	86687	22	KOv8ch01	155355	155355	0	-	-	-	-	BolK_1g00380	-	0.7	0.93	0.56	No
SV_w_4134	Insertion	OXv9ch01	88433	88433	0	KOv8ch01	157101	157118	17	-	-	-	-	-	-	0.71	0.93	0.65	No
SV_w_4135	Insertion	OXv9ch01	88857	88857	0	KOv8ch01	157542	157559	17	-	-	-	-	-	-	0.37	0	0	Yes
SV_w_4136	Insertion	OXv9ch01	89994	89994	0	KOv8ch01	158696	158714	18	-	-	-	-	-	-	0.34	NA	0	NA
SV_w_95036	Deletion	OXv9ch03	62335270	62335314	44	KOv8ch01	171550	171562	12	-	-	-	-	-	-	NA	NA	NA	NA
SV_w_6527	Deletion	OXv9ch01	92639	92699	60	KOv8ch01	173909	173909	0	-	-	BolO_1g00190|BolO_1g00200	-	-	BolK_1g00410|BolK_1g00420	0.41	0.01	0	Yes
SV_b_60135a	Deletion	OXv9ch01	94031	94262	231	KOv8ch01	175246	175246	0	BolO_1g00200	-	BolO_1g00200|BolO_1g00210	-	-	BolK_1g00420	0.71	0.92	0.71	No
SV_w_2750	Deletion	OXv9ch01	97278	97289	11	KOv8ch01	178288	178288	0	-	BolO_1g00210	-	-	-	BolK_1g00430	0.47	0.03	0	Yes
SV_w_2751	Deletion	OXv9ch01	98240	102730	4490	KOv8ch01	179239	179239	0	BolO_1g00210	-	BolO_1g00230|BolO_1g00240	-	-	BolK_1g00430	0.72	0.94	0.66	No
SV_w_2752	Deletion	OXv9ch01	103026	103041	15	KOv8ch01	179535	179535	0	-	-	BolO_1g00230|BolO_1g00240	-	-	BolK_1g00430	0.43	0.13	0.21	Yes
SV_w_2753	Insertion	OXv9ch01	110225	110225	0	KOv8ch01	186717	186729	12	-	BolO_1g00250	BolO_1g00260	-	BolK_1g00460	BolK_1g00450|BolK_1g00470	0.1	0.04	0.1	No
SV_w_2754	Deletion	OXv9ch01	111892	111934	42	KOv8ch01	188391	188391	0	-	BolO_1g00260	BolO_1g00250	-	BolK_1g00470	BolK_1g00460	0.41	0	0	Yes
SV_w_2755	Deletion	OXv9ch01	116562	116574	12	KOv8ch01	193023	193023	0	-	-	BolO_1g00270	-	BolK_1g00490	BolK_1g00480|BolK_1g00500	0.7	0.02	0.2	Yes
SV_w_4737	Deletion	OXv9ch01	120870	120883	13	KOv8ch01	199087	199087	0	-	-	BolO_1g00280|BolO_1g00290|BolO_1g00300	-	-	BolK_1g00510|BolK_1g00520	0.69	0.02	0.3	Yes
SV_w_4738	Insertion	OXv9ch01	121406	121406	0	KOv8ch01	199606	199617	11	-	-	BolO_1g00280|BolO_1g00290|BolO_1g00300	-	-	BolK_1g00520	0.63	0.06	0.12	Yes
SV_w_4739	Deletion	OXv9ch01	122288	122302	14	KOv8ch01	200499	200499	0	-	-	BolO_1g00300	-	BolK_1g00520	-	0.71	0.01	0.29	Yes
SV_w_4740	Deletion	OXv9ch01	123448	123475	27	KOv8ch01	201639	201639	0	-	-	-	-	-	-	0.72	0.04	0.3	Yes
SV_b_60138	Insertion	OXv9ch01	126423	126949	526	KOv8ch01	204585	205470	885	-	-	BolO_1g00310	-	BolK_1g00530	-	0.69	0.01	0.27	Yes
SV_b_60139	Insertion	OXv9ch01	127588	127747	159	KOv8ch01	206106	207537	1431	-	-	BolO_1g00310	-	-	BolK_1g00530	0.69	0	0.25	Yes
SV_w_5637	Deletion	OXv9ch01	129025	129068	43	KOv8ch01	208817	208817	0	-	BolO_1g00320	-	-	BolK_1g00540	-	0.72	0.07	0.56	Yes
SV_w_5638	Deletion	OXv9ch01	130401	130411	10	KOv8ch01	210152	210152	0	-	BolO_1g00320	-	-	BolK_1g00540	-	0.7	0.01	0.33	Yes
SV_w_5639	Deletion	OXv9ch01	130549	130580	31	KOv8ch01	210290	210290	0	-	BolO_1g00320	-	-	BolK_1g00540	-	0.71	0.02	0.26	Yes
SV_w_6271	Insertion	OXv9ch01	135648	135648	0	KOv8ch01	211618	211629	11	-	-	-	-	-	BolK_1g00540	0.7	0	0.15	Yes
SV_b_60142	Insertion	OXv9ch01	138391	138393	2	KOv8ch01	214065	215797	1732	-	-	BolO_1g00330	-	-	-	0.7	0	0.25	Yes
SV_b_60143a	Insertion	OXv9ch01	139087	139095	8	KOv8ch01	216485	217422	937	-	-	BolO_1g00330	-	-	BolK_1g00550	0.7	0	0.25	Yes
SV_w_5134	Deletion	OXv9ch01	140011	140030	19	KOv8ch01	218345	218345	0	-	BolO_1g00330	-	-	BolK_1g00550	-	0.7	0.01	0.29	Yes
SV_w_5135	Insertion	OXv9ch01	140295	140295	0	KOv8ch01	218610	218637	27	BolO_1g00330	-	-	BolK_1g00550	-	-	0.66	0	0.33	Yes
SV_w_5136	Deletion	OXv9ch01	140739	141174	435	KOv8ch01	219077	219077	0	-	BolO_1g00330	-	-	BolK_1g00550	-	0.78	0.12	0.27	Yes
SV_b_60144	Deletion	OXv9ch01	145400	146081	681	KOv8ch01	223312	223526	214	BolO_1g00340	-	BolO_1g00340|BolO_1g00350	BolK_1g00560	-	-	0.53	0.35	0.22	No
SV_w_6630	Insertion	OXv9ch01	146237	146237	0	KOv8ch01	223682	223696	14	-	-	BolO_1g00340|BolO_1g00350	-	-	BolK_1g00560	0.5	0.32	0.1	No
SV_w_6631	Insertion	OXv9ch01	146371	146371	0	KOv8ch01	223829	223858	29	-	-	BolO_1g00340|BolO_1g00350	-	-	BolK_1g00560	0.52	0.34	0.2	No
SV_w_6632	Insertion	OXv9ch01	146390	146390	0	KOv8ch01	223877	231709	7832	-	-	BolO_1g00340|BolO_1g00350	BolK_1g00570|BolK_1g00580	-	BolK_1g00560|BolK_1g00570|BolK_1g00580	0.51	0.34	0.19	No
SV_w_6633	Deletion	OXv9ch01	146664	146675	11	KOv8ch01	231983	231983	0	BolO_1g00350	-	BolO_1g00340	BolK_1g00580	-	-	0.61	0.4	NA	No
SV_w_6634	Deletion	OXv9ch01	146963	146975	12	KOv8ch01	232271	232271	0	BolO_1g00350	-	BolO_1g00340	BolK_1g00580	-	-	0.51	0.37	0.23	No
SV_w_6635	Insertion	OXv9ch01	147791	147791	0	KOv8ch01	233084	233117	33	-	-	-	-	BolK_1g00590	-	0.53	0.3	0.19	No
SV_w_6636	Insertion	OXv9ch01	148696	148696	0	KOv8ch01	234024	234181	157	-	BolO_1g00360	BolO_1g00370	-	BolK_1g00590	-	0.55	0.39	0.2	No
SV_w_6637	Deletion	OXv9ch01	148697	149002	305	KOv8ch01	234182	234182	0	-	BolO_1g00360	BolO_1g00370	-	BolK_1g00590	-	0.65	0.41	0.26	No
SV_w_6638	Insertion	OXv9ch01	149364	149364	0	KOv8ch01	234544	234554	10	-	BolO_1g00360	BolO_1g00370	-	BolK_1g00590	-	0.51	0.26	0.19	No
SV_b_60145	Insertion	OXv9ch01	149713	150474	761	KOv8ch01	234904	238387	3483	-	BolO_1g00370	BolO_1g00360|BolO_1g00370	-	BolK_1g00600	BolK_1g00590|BolK_1g00600	0.51	0.29	0.23	No
SV_w_5183	Insertion	OXv9ch01	152594	152594	0	KOv8ch01	240442	240453	11	-	BolO_1g00370	-	-	BolK_1g00600	-	0.47	0.26	0.14	No
SV_w_5184	Insertion	OXv9ch01	156094	156094	0	KOv8ch01	243950	243982	32	BolO_1g00380	-	-	BolK_1g00610	-	-	0.81	0.87	0.26	No
SV_b_60147a	Deletion	OXv9ch01	156748	156791	43	KOv8ch01	244629	244649	20	-	BolO_1g00380	-	-	BolK_1g00610	-	0.67	0.6	0.73	No
SV_b_60149	Insertion	OXv9ch01	164097	164127	30	KOv8ch01	251967	254160	2193	-	-	BolO_1g00400|BolO_1g00410	-	BolK_1g00640	BolK_1g00630	0.76	0.48	0	No
SV_w_7277	Deletion	OXv9ch01	164562	164573	11	KOv8ch01	254595	254595	0	-	BolO_1g00420	BolO_1g00410	-	BolK_1g00640	-	0.76	0.48	0	No
SV_w_7278	Deletion	OXv9ch01	164974	164984	10	KOv8ch01	254996	254996	0	-	-	BolO_1g00410|BolO_1g00420	-	-	BolK_1g00640	0.53	0.29	0.04	No
SV_w_7279	Deletion	OXv9ch01	165220	165232	12	KOv8ch01	255236	255236	0	-	-	BolO_1g00410|BolO_1g00420	-	BolK_1g00650	BolK_1g00640	0.77	0.51	0	No
SV_w_301	Deletion	OXv9ch01	165630	165669	39	KOv8ch01	255629	255629	0	-	-	BolO_1g00420	-	BolK_1g00650	BolK_1g00640	0.5	0	0	Yes
SV_w_302	Deletion	OXv9ch01	166635	166653	18	KOv8ch01	256595	256595	0	-	BolO_1g00430	BolO_1g00420	-	BolK_1g00650	BolK_1g00640	0.5	0.28	0	No
SV_w_303	Insertion	OXv9ch01	166656	166656	0	KOv8ch01	256598	256613	15	-	BolO_1g00430	BolO_1g00420	-	BolK_1g00650	BolK_1g00640	0.75	0.46	0	No
SV_w_304	Deletion	OXv9ch01	167563	167586	23	KOv8ch01	257527	257527	0	-	BolO_1g00440	BolO_1g00430	-	BolK_1g00650	-	0.75	0.5	0	No
SV_w_305	Insertion	OXv9ch01	167647	167647	0	KOv8ch01	257588	257600	12	-	BolO_1g00440	BolO_1g00430	-	BolK_1g00650	-	0.75	0.47	0	No
SV_w_306	Insertion	OXv9ch01	167812	167812	0	KOv8ch01	257764	257787	23	-	BolO_1g00440	BolO_1g00430	-	BolK_1g00650	-	0.75	0.2	0	Yes
SV_w_307	Deletion	OXv9ch01	167950	167963	13	KOv8ch01	257927	257927	0	-	-	BolO_1g00430|BolO_1g00440	-	-	BolK_1g00650	0.76	0.23	0	Yes
SV_w_308	Deletion	OXv9ch01	208363	208375	12	KOv8ch01	298342	298342	0	-	BolO_1g00550	BolO_1g00560	-	-	BolK_1g00750	1	NA	NA	NA
SV_w_309	Deletion	OXv9ch01	275341	275351	10	KOv8ch01	365308	365308	0	BolO_1g00600	-	BolO_1g00590	-	-	BolK_1g00780|BolK_1g00790	0.63	0.64	0.7	No
SV_w_310	Insertion	OXv9ch01	275695	275695	0	KOv8ch01	365651	365678	27	-	-	BolO_1g00590|BolO_1g00600	-	-	BolK_1g00780|BolK_1g00790	0.78	0.93	0.97	No
SV_w_311	Insertion	OXv9ch01	282560	282560	0	KOv8ch01	372543	372576	33	-	BolO_1g00630	BolO_1g00620	-	-	BolK_1g00810|BolK_1g00820	0.96	0.66	NA	NA
SV_w_312	Deletion	OXv9ch01	288106	288490	384	KOv8ch01	378120	378120	0	-	-	BolO_1g00650	-	-	BolK_1g00830|BolK_1g00840	0.84	0.24	0.78	Yes
SV_b_60151a	Insertion	OXv9ch01	297543	297543	0	KOv8ch01	387100	387293	193	-	-	BolO_1g00690	-	-	BolK_1g00870	0.69	0.59	0.54	No
SV_w_6364	Insertion	OXv9ch01	298303	298303	0	KOv8ch01	388058	388115	57	-	-	BolO_1g00690	-	-	BolK_1g00870	NA	NA	NA	NA
SV_b_60152a	Insertion	OXv9ch01	300398	300424	26	KOv8ch01	390213	391423	1210	-	BolO_1g00710	BolO_1g00700|BolO_1g00720	-	-	BolK_1g00880	0.89	0.59	0.69	No
SV_w_6839	Insertion	OXv9ch01	301993	301993	0	KOv8ch01	392996	393250	254	-	-	BolO_1g00710|BolO_1g00720	-	-	BolK_1g00890	0.73	0.51	0.71	No
SV_w_6840	Deletion	OXv9ch01	302031	302043	12	KOv8ch01	393288	393288	0	-	-	BolO_1g00710|BolO_1g00720	-	-	BolK_1g00890	0.85	0.49	0.7	No
SV_w_6841	Deletion	OXv9ch01	302402	302422	20	KOv8ch01	393648	393648	0	-	-	BolO_1g00710	-	-	BolK_1g00890	0.62	0.28	0.61	Yes
SV_w_6842	Insertion	OXv9ch01	302613	302613	0	KOv8ch01	393838	393854	16	-	-	BolO_1g00710	-	-	BolK_1g00890	0.77	0.36	0.57	NA
SV_w_6843	Insertion	OXv9ch01	303303	303303	0	KOv8ch01	394545	394573	28	-	BolO_1g00730	BolO_1g00710	BolK_1g00900	-	BolK_1g00890|BolK_1g00910	0.98	0.9	0.77	No
SV_b_60153	Deletion	OXv9ch01	303916	306568	2652	KOv8ch01	395186	396174	988	BolO_1g00730	-	BolO_1g00730|BolO_1g00740|BolO_1g00750	-	-	BolK_1g00900|BolK_1g00910|BolK_1g00920	0.75	0.54	0.64	No
SV_w_4603	Insertion	OXv9ch01	307633	307633	0	KOv8ch01	397463	397474	11	-	-	BolO_1g00750	-	-	BolK_1g00920	0.97	0.94	0.68	No
SV_w_7642	Insertion	OXv9ch01	321101	321101	0	KOv8ch01	404466	404477	11	-	BolO_1g00760	-	-	-	BolK_1g00940	0.87	0.75	0.56	No
SV_b_60156a	Deletion	OXv9ch01	321755	321828	73	KOv8ch01	405120	405173	53	-	BolO_1g00760	-	-	BolK_1g00940	-	0.8	0.66	0.57	No
SV_w_6774	Deletion	OXv9ch01	323233	323260	27	KOv8ch01	406589	406589	0	-	BolO_1g00760	BolO_1g00770	-	BolK_1g00940	BolK_1g00950	0.89	0.76	0.68	No
SV_b_60157a	Deletion	OXv9ch01	323612	323879	267	KOv8ch01	406941	406955	14	-	-	BolO_1g00770	-	-	BolK_1g00950	0.87	0.8	0.5	No
SV_w_535	Insertion	OXv9ch01	324793	324793	0	KOv8ch01	407889	407905	16	-	BolO_1g00770	-	-	BolK_1g00950	-	0.96	0.94	1	No
SV_w_536	Insertion	OXv9ch01	327565	327565	0	KOv8ch01	410680	410695	15	-	BolO_1g00770	BolO_1g00770	-	-	BolK_1g00960	0.82	0.84	0.06	No
SV_w_537	Deletion	OXv9ch01	328310	328386	76	KOv8ch01	411438	411443	5	-	BolO_1g00770	BolO_1g00770	-	BolK_1g00960	BolK_1g00960	0.74	0.76	0	No
SV_w_538	Deletion	OXv9ch01	328531	328560	29	KOv8ch01	411588	411588	0	-	BolO_1g00770	-	-	BolK_1g00960	BolK_1g00960	0.75	0.76	0	No
SV_w_539	Deletion	OXv9ch01	329522	329605	83	KOv8ch01	412550	412550	0	-	BolO_1g00770	-	-	BolK_1g00960	-	0.83	0.78	0	No
SV_w_540	Deletion	OXv9ch01	331871	337334	5463	KOv8ch01	414813	414813	0	-	-	BolO_1g00780	-	-	BolK_1g00970	0.99	0.93	1	No
SV_w_541	Insertion	OXv9ch01	338682	338682	0	KOv8ch01	416153	416239	86	-	-	BolO_1g00780	-	-	BolK_1g00970	0.78	0.8	0.38	No
SV_w_542	Insertion	OXv9ch01	338839	338839	0	KOv8ch01	416394	416408	14	-	-	BolO_1g00780	-	-	BolK_1g00970	0.97	0.85	0.38	No
SV_w_543	Deletion	OXv9ch01	399641	400092	451	KOv8ch01	477204	477204	0	-	-	-	-	-	-	1	0.93	1	No
SV_w_544	Insertion	OXv9ch01	418492	418492	0	KOv8ch01	495598	495610	12	-	-	-	-	-	-	0.05	0	NA	NA
SV_w_545	Insertion	OXv9ch01	438422	438422	0	KOv8ch01	515531	515801	270	-	-	BolO_1g00920	-	-	BolK_1g01100	0.73	0.91	0.66	No
SV_w_546	Insertion	OXv9ch01	439499	439499	0	KOv8ch01	516874	516886	12	-	-	BolO_1g00920	-	-	BolK_1g01100	0.94	0.96	NA	NA
SV_w_547	Deletion	OXv9ch01	442408	442422	14	KOv8ch01	519797	519797	0	BolO_1g00940	-	BolO_1g00930	-	BolK_1g01120	BolK_1g01110	0.24	0.43	NA	NA
SV_w_548	Insertion	OXv9ch01	442449	442449	0	KOv8ch01	519824	519943	119	BolO_1g00940	-	BolO_1g00930	-	BolK_1g01120	BolK_1g01110	0.75	0.93	0.64	No
SV_w_549	Insertion	OXv9ch01	443269	443269	0	KOv8ch01	520763	520777	14	-	-	BolO_1g00930|BolO_1g00940	-	-	BolK_1g01110|BolK_1g01120	0.42	0.36	0.18	NA
SV_w_550	Insertion	OXv9ch01	443493	443493	0	KOv8ch01	521001	521017	16	-	-	BolO_1g00930|BolO_1g00940	-	-	BolK_1g01120	0.43	0.84	0.3	No
SV_w_551	Insertion	OXv9ch01	444132	444132	0	KOv8ch01	521656	522583	927	-	-	BolO_1g00940	-	-	BolK_1g01120	0.49	0.86	0.34	No
SV_b_60158a	Deletion	OXv9ch01	447229	448027	798	KOv8ch01	525673	525673	0	-	-	BolO_1g00950	-	-	BolK_1g01130	0.74	0.61	0.39	No
SV_w_7708	Deletion	OXv9ch01	448257	448268	11	KOv8ch01	525899	525899	0	-	-	BolO_1g00950	-	-	BolK_1g01130	0.76	0.67	0.35	No
SV_b_60159a	Deletion	OXv9ch01	449072	449314	242	KOv8ch01	526704	526713	9	-	BolO_1g00950	-	-	BolK_1g01130	BolK_1g01140	0.81	0.97	0.84	No
SV_b_60160	Insertion	OXv9ch01	450009	450074	65	KOv8ch01	527405	527473	68	BolO_1g00950	-	-	BolK_1g01130	-	BolK_1g01140	0.76	0.97	0.97	No
SV_b_60162a	Deletion	OXv9ch01	458149	458307	158	KOv8ch01	530695	530752	57	-	-	BolO_1g00970	-	-	BolK_1g01150	0.82	0.98	0.89	No
SV_w_1773	Insertion	OXv9ch01	459289	459289	0	KOv8ch01	531734	531744	10	-	-	-	-	-	-	0.88	0.96	0.96	No
SV_w_1774	Insertion	OXv9ch01	459296	459296	0	KOv8ch01	531751	531765	14	-	-	-	-	-	-	0.88	0.95	0.85	No
SV_w_1775	Deletion	OXv9ch01	462874	462896	22	KOv8ch01	535348	535348	0	-	BolO_1g00990	BolO_1g00980	-	BolK_1g01170	BolK_1g01160	0.83	0.98	0.89	No
SV_w_1776	Insertion	OXv9ch01	466291	466291	0	KOv8ch01	538726	538740	14	-	BolO_1g01000	BolO_1g01010	-	BolK_1g01180	BolK_1g01190	0.64	0.2	0.21	Yes
SV_w_1777	Deletion	OXv9ch01	478773	479028	255	KOv8ch01	551218	551218	0	-	-	BolO_1g01030	-	-	BolK_1g01210	0.69	0.27	0.93	Yes
SV_w_1778	Deletion	OXv9ch01	479813	479824	11	KOv8ch01	552002	552002	0	-	-	BolO_1g01030	-	-	BolK_1g01210	0.72	0.15	0.93	Yes
SV_w_1779	Insertion	OXv9ch01	482574	482574	0	KOv8ch01	554750	554770	20	-	-	BolO_1g01040	-	-	BolK_1g01220	0.65	0.13	0.82	Yes
SV_w_1780	Deletion	OXv9ch01	482787	482803	16	KOv8ch01	554983	554983	0	-	-	BolO_1g01040	-	-	BolK_1g01220	0.67	0.14	0.79	Yes
SV_w_1781	Deletion	OXv9ch01	483126	483144	18	KOv8ch01	555306	555306	0	-	BolO_1g01040	-	-	BolK_1g01220	-	0.66	0.27	0.96	Yes
SV_w_1782	Insertion	OXv9ch01	483301	483301	0	KOv8ch01	555463	555486	23	-	BolO_1g01040	-	-	BolK_1g01220	-	0.67	0.25	0.95	Yes
SV_w_1783	Insertion	OXv9ch01	484120	484120	0	KOv8ch01	556302	556318	16	-	BolO_1g01040	-	-	BolK_1g01220	-	0.69	0.37	0.97	No
SV_w_1784	Deletion	OXv9ch01	484135	484147	12	KOv8ch01	556334	556334	0	-	BolO_1g01040	-	-	BolK_1g01220	-	0.69	0.37	0.9	No
SV_w_1785	Deletion	OXv9ch01	484429	484440	11	KOv8ch01	556609	556609	0	-	BolO_1g01040	-	-	BolK_1g01220	BolK_1g01230	0.61	0.39	0.73	No
SV_w_1786	Deletion	OXv9ch01	485975	485990	15	KOv8ch01	558147	558147	0	-	-	BolO_1g01050	-	-	BolK_1g01230	0.51	0.2	0.17	Yes
SV_w_1787	Insertion	OXv9ch01	486089	486089	0	KOv8ch01	558246	558256	10	-	-	BolO_1g01050	-	-	BolK_1g01230	0.47	0.19	0.06	Yes
SV_b_60163	Deletion	OXv9ch01	486458	488705	2247	KOv8ch01	558624	559017	393	BolO_1g01050	-	BolO_1g01050|BolO_1g01060	-	BolK_1g01230	BolK_1g01240	0.26	0.18	0.27	No
SV_w_3097	Deletion	OXv9ch01	488804	488814	10	KOv8ch01	559116	559116	0	-	-	BolO_1g01060	-	-	BolK_1g01240	0.48	0.17	0.11	Yes
SV_w_3098	Deletion	OXv9ch01	495412	495435	23	KOv8ch01	565711	565711	0	BolO_1g01080	-	-	-	BolK_1g01260	-	0.54	0.17	0.04	Yes
SV_w_3099	Deletion	OXv9ch01	495633	495672	39	KOv8ch01	565909	565909	0	-	BolO_1g01080	-	-	BolK_1g01260	-	0.54	0.16	0.04	Yes
SV_w_3100	Insertion	OXv9ch01	495705	495705	0	KOv8ch01	565942	565954	12	-	BolO_1g01080	-	-	BolK_1g01260	-	0.68	0.32	0.98	Yes
SV_w_3101	Insertion	OXv9ch01	496576	496576	0	KOv8ch01	566825	566836	11	-	BolO_1g01080	-	-	BolK_1g01260	-	0.54	0.05	0.04	Yes
SV_w_3102	Insertion	OXv9ch01	500609	500609	0	KOv8ch01	570870	570889	19	-	-	BolO_1g01100	-	-	BolK_1g01280	0.71	0.27	1	Yes
SV_w_3121	Deletion	OXv9ch01	502814	504894	2080	KOv8ch01	573120	573120	0	-	-	BolO_1g01110	-	-	BolK_1g01290	0.71	0.24	0.83	Yes
SV_w_3122	Insertion	OXv9ch01	504950	504950	0	KOv8ch01	573180	573194	14	-	-	BolO_1g01110	-	-	BolK_1g01290	0.7	0.23	0.66	Yes
SV_b_60165a	Deletion	OXv9ch01	515724	516072	348	KOv8ch01	583950	583964	14	-	-	BolO_1g01140	-	-	BolK_1g01300	0.55	0.06	0.39	Yes
SV_b_60166	Deletion	OXv9ch01	518639	518878	239	KOv8ch01	586535	586765	230	-	BolO_1g01150	-	-	BolK_1g01310	-	0.58	0.04	0.48	Yes
SV_w_4035	Insertion	OXv9ch01	524698	524698	0	KOv8ch01	592509	592536	27	-	BolO_1g01170	BolO_1g01160|BolO_1g01180	-	BolK_1g01330	BolK_1g01320|BolK_1g01340	0.65	0.06	0.16	Yes
SV_w_4036	Insertion	OXv9ch01	524755	524755	0	KOv8ch01	592592	592616	24	-	BolO_1g01170	BolO_1g01160|BolO_1g01180	-	BolK_1g01330	BolK_1g01320|BolK_1g01340	0.78	0.24	0.48	Yes
SV_w_4037	Deletion	OXv9ch01	525206	525227	21	KOv8ch01	593066	593066	0	-	-	BolO_1g01170|BolO_1g01180	-	BolK_1g01340	BolK_1g01330	0.91	0.63	0.41	No
SV_w_3110	Insertion	OXv9ch01	539641	539641	0	KOv8ch01	601347	601603	256	BolO_1g01210	-	-	BolK_1g01370	-	-	0.62	0.31	0.76	Yes
SV_w_3111	Insertion	OXv9ch01	550009	550009	0	KOv8ch01	611973	611986	13	-	BolO_1g01230	BolO_1g01240	-	BolK_1g01380	-	1	0.96	0.74	No
SV_b_60169	Deletion	OXv9ch01	550589	553102	2513	KOv8ch01	612558	614644	2086	BolO_1g01240	-	BolO_1g01230|BolO_1g01240|BolO_1g01250	-	-	BolK_1g01380|BolK_1g01390	0.96	0.98	0.62	No
SV_w_1409	Deletion	OXv9ch01	556510	556544	34	KOv8ch01	618502	618502	0	-	-	-	-	-	-	1	0.96	0.87	No
SV_w_1410	Insertion	OXv9ch01	585655	585655	0	KOv8ch01	647605	647619	14	-	BolO_1g01300	-	-	BolK_1g01430	-	0.53	0.31	0.93	No
SV_w_1411	Deletion	OXv9ch01	586559	586573	14	KOv8ch01	648521	648521	0	BolO_1g01300	-	BolO_1g01300	-	BolK_1g01430	-	0.53	0.31	0.84	No
SV_w_1412	Insertion	OXv9ch01	586646	586646	0	KOv8ch01	648594	648607	13	-	-	BolO_1g01300	-	BolK_1g01430	-	0.46	0.17	NA	Yes
SV_w_1413	Insertion	OXv9ch01	586735	586735	0	KOv8ch01	648696	648752	56	-	-	BolO_1g01300	-	BolK_1g01430	-	0.53	0.31	0.93	No
SV_w_1414	Insertion	OXv9ch01	586809	586809	0	KOv8ch01	648826	648837	11	-	-	BolO_1g01300	-	BolK_1g01430	-	0.42	0.21	NA	No
SV_w_1415	Insertion	OXv9ch01	589011	589011	0	KOv8ch01	651033	651210	177	-	-	BolO_1g01310	-	BolK_1g01430	-	0.52	0.16	0.52	Yes
SV_w_1416	Deletion	OXv9ch01	589512	589528	16	KOv8ch01	651703	651703	0	-	-	BolO_1g01310	-	-	BolK_1g01430	0.56	0.32	0.93	No
SV_w_1417	Deletion	OXv9ch01	589936	589952	16	KOv8ch01	652111	652111	0	-	-	BolO_1g01310	-	-	BolK_1g01430	0.51	0	0.1	Yes
SV_b_60173	Insertion	OXv9ch01	590423	593495	3072	KOv8ch01	652583	659999	7416	-	-	-	-	-	BolK_1g01430	0.5	0.19	0.47	Yes
SV_w_6481	Insertion	OXv9ch01	593722	593722	0	KOv8ch01	660224	660248	24	-	BolO_1g01320	-	-	BolK_1g01440	-	0.52	0.26	0.97	No
SV_b_60174	Insertion	OXv9ch01	595303	596928	1625	KOv8ch01	661829	669065	7236	BolO_1g01320	-	BolO_1g01320	BolK_1g01440	-	BolK_1g01440	0.4	0.08	0.23	Yes
SV_w_5597	Deletion	OXv9ch01	596985	597018	33	KOv8ch01	669122	669122	0	-	-	BolO_1g01320	-	-	-	0.53	0.3	0.93	No
SV_w_5598	Deletion	OXv9ch01	597104	597114	10	KOv8ch01	669208	669208	0	-	BolO_1g01330	BolO_1g01320	-	BolK_1g01450	-	0.51	0.02	0	Yes
SV_w_5599	Deletion	OXv9ch01	597131	597149	18	KOv8ch01	669225	669225	0	-	BolO_1g01330	BolO_1g01320	-	BolK_1g01450	-	0.49	0	0	Yes
SV_w_5600	Deletion	OXv9ch01	598198	598456	258	KOv8ch01	670274	670274	0	-	BolO_1g01330	-	-	BolK_1g01450	-	0.51	0.27	0.94	No
SV_b_60175	Deletion	OXv9ch01	600816	603670	2854	KOv8ch01	672640	675442	2802	BolO_1g01340	-	BolO_1g01330	BolK_1g01460|BolK_1g01470	-	BolK_1g01450|BolK_1g01460|BolK_1g01470	0.51	0	0.16	Yes
SV_w_3039	Insertion	OXv9ch01	615699	615699	0	KOv8ch01	687299	687988	689	-	-	-	-	-	-	0.47	0.01	0.19	Yes
SV_w_3040	Insertion	OXv9ch01	616928	616928	0	KOv8ch01	689216	689239	23	-	-	-	-	-	-	0.52	0.28	0.96	No
SV_w_3041	Deletion	OXv9ch01	618666	618798	132	KOv8ch01	690977	690977	0	-	-	BolO_1g01350	-	-	BolK_1g01480	0.48	0.12	0.42	Yes
SV_w_3042	Deletion	OXv9ch01	619077	619089	12	KOv8ch01	691255	691255	0	-	-	BolO_1g01350	-	-	BolK_1g01480	0.55	0.29	0.95	No
SV_w_3043	Deletion	OXv9ch01	619851	619868	17	KOv8ch01	692019	692019	0	-	-	BolO_1g01350	-	-	BolK_1g01480	0.6	0.26	0.91	NA
SV_w_3044	Insertion	OXv9ch01	627651	627651	0	KOv8ch01	699786	699796	10	-	-	BolO_1g01370	-	-	BolK_1g01500	0.7	0	NA	NA
SV_w_1534	Insertion	OXv9ch01	633752	633752	0	KOv8ch01	705886	705908	22	-	-	-	-	BolK_1g01510	-	0.65	0.05	0.9	Yes
SV_w_1535	Deletion	OXv9ch01	657663	658332	669	KOv8ch01	729817	729817	0	-	-	-	-	-	-	0.44	0.05	0.92	Yes
SV_w_1536	Insertion	OXv9ch01	665774	665774	0	KOv8ch01	737260	741765	4505	BolO_1g01440	-	-	-	BolK_1g01590	-	0.44	0.03	0.15	Yes
SV_w_1762	Insertion	OXv9ch01	681909	681909	0	KOv8ch01	747362	747769	407	BolO_1g01470	-	BolO_1g01460	BolK_1g01610	-	-	0.44	0.04	0.89	Yes
SV_w_1763	Insertion	OXv9ch01	692314	692314	0	KOv8ch01	758175	758211	36	-	-	-	-	-	-	NA	NA	NA	NA
SV_w_1764	Insertion	OXv9ch01	692364	692364	0	KOv8ch01	758261	758277	16	-	-	-	-	-	-	0.45	0	0.96	Yes
SV_w_1765	Deletion	OXv9ch01	698934	699912	978	KOv8ch01	764843	764843	0	BolO_1g01500	-	BolO_1g01500	-	-	-	0.45	0.05	0.94	Yes
SV_w_1766	Deletion	OXv9ch01	704001	704048	47	KOv8ch01	768918	768918	0	-	-	-	-	-	-	0.82	NA	NA	NA
SV_w_1767	Deletion	OXv9ch01	705064	705075	11	KOv8ch01	769938	769938	0	-	-	-	-	-	-	0.42	0	0.03	Yes
SV_w_1768	Deletion	OXv9ch01	705514	705544	30	KOv8ch01	770377	770377	0	-	-	-	-	-	-	0.39	0	0.57	Yes
SV_b_60182	Deletion	OXv9ch01	715950	740617	24667	KOv8ch01	780787	786572	5785	BolO_1g01520|BolO_1g01530|BolO_1g01540|BolO_1g01550	-	BolO_1g01520|BolO_1g01530|BolO_1g01540|BolO_1g01550	BolK_1g01670	-	BolK_1g01670	0.43	0	0.03	Yes
SV_w_2205	Deletion	OXv9ch01	743329	743362	33	KOv8ch01	789284	789284	0	-	-	-	-	-	-	0.43	0	0.94	Yes
SV_w_2206	Insertion	OXv9ch01	758574	758574	0	KOv8ch01	804495	805222	727	-	-	-	-	-	-	0.41	0	0.09	Yes
SV_w_2207	Deletion	OXv9ch01	758828	758841	13	KOv8ch01	805476	805476	0	-	-	-	-	-	-	0.42	0	0.03	Yes
SV_b_60183	Deletion	OXv9ch01	759917	762042	2125	KOv8ch01	806552	806552	0	-	-	-	-	-	-	0.4	0	0.05	Yes
SV_w_107178	Deletion	OXv9ch04	38689294	38689305	11	KOv8ch01	807730	807730	0	-	-	BolO_4g37640	-	-	-	NA	NA	NA	NA
SV_w_107177	Deletion	OXv9ch04	38686215	38686229	14	KOv8ch01	810792	810792	0	-	-	-	-	-	-	NA	NA	NA	NA
SV_w_107176	Insertion	OXv9ch04	38686061	38686061	0	KOv8ch01	810947	810961	14	-	-	-	-	-	-	0.78	0	NA	NA
SV_w_5026	Insertion	OXv9ch01	766098	766098	0	KOv8ch01	818797	818828	31	-	-	-	-	-	BolK_1g01700	0.43	0.06	1	Yes
SV_w_5027	Deletion	OXv9ch01	767472	768218	746	KOv8ch01	820203	820203	0	-	-	BolO_1g01580	-	-	BolK_1g01700	0.46	0.07	1	Yes
SV_b_93047	Deletion	OXv9ch01	770792	773435	2643	KOv8ch01	822784	823572	788	-	-	-	-	-	-	0.5	0.06	0.98	Yes
SV_w_3318	Insertion	OXv9ch01	777218	777218	0	KOv8ch01	827355	827386	31	-	-	-	-	-	-	0.57	0.06	0.68	Yes
SV_w_3319	Deletion	OXv9ch01	779566	779589	23	KOv8ch01	829733	829733	0	-	BolO_1g01600	-	-	BolK_1g01720	-	0.36	0	0.1	Yes
SV_w_3320	Insertion	OXv9ch01	779606	779606	0	KOv8ch01	829750	829762	12	-	BolO_1g01600	-	-	BolK_1g01720	-	0.45	0	0.28	Yes
SV_w_3321	Insertion	OXv9ch01	779748	779748	0	KOv8ch01	829898	829912	14	-	BolO_1g01600	-	-	BolK_1g01720	-	0.51	0	0	Yes
SV_w_3322	Insertion	OXv9ch01	780875	780875	0	KOv8ch01	831039	831051	12	-	BolO_1g01600	BolO_1g01610	-	BolK_1g01720	BolK_1g01730	0.46	0.02	0	NA
SV_w_3323	Deletion	OXv9ch01	783259	783269	10	KOv8ch01	833437	833437	0	-	BolO_1g01610	-	-	BolK_1g01730	-	0.53	0.06	0.13	Yes
SV_w_3324	Insertion	OXv9ch01	785362	785362	0	KOv8ch01	835533	835547	14	-	-	BolO_1g01620	-	BolK_1g01730	BolK_1g01740	0.6	0.1	0.16	Yes
SV_w_3325	Deletion	OXv9ch01	785395	792335	6940	KOv8ch01	835580	835580	0	-	-	BolO_1g01620	-	BolK_1g01730	BolK_1g01740	0.7	0.13	0.71	Yes
SV_w_6362	Insertion	OXv9ch01	798061	798061	0	KOv8ch01	841671	841955	284	-	-	BolO_1g01630	-	-	-	0.4	0.02	0	Yes
SV_b_60186	Insertion	OXv9ch01	800035	800717	682	KOv8ch01	843924	847550	3626	-	-	BolO_1g01640	BolK_1g01760	-	BolK_1g01760	0.45	0.05	0.06	Yes
SV_w_4436	Deletion	OXv9ch01	800834	800844	10	KOv8ch01	847667	847667	0	-	-	BolO_1g01640	-	-	-	0.39	0.01	0	Yes
SV_w_4437	Insertion	OXv9ch01	801360	801360	0	KOv8ch01	848183	848212	29	-	-	BolO_1g01640	-	-	BolK_1g01770	0.63	0.08	NA	NA
SV_w_4438	Insertion	OXv9ch01	801416	801416	0	KOv8ch01	848268	848505	237	-	-	BolO_1g01640	-	-	BolK_1g01770	0.59	0.07	0.31	Yes
SV_w_4439	Insertion	OXv9ch01	801489	801489	0	KOv8ch01	848579	848687	108	-	-	BolO_1g01640	-	-	BolK_1g01770	0.44	0.04	0	Yes
SV_w_4440	Insertion	OXv9ch01	801822	801822	0	KOv8ch01	849020	849285	265	-	-	BolO_1g01640	-	-	BolK_1g01770	0.43	0.03	0	Yes
SV_w_4441	Insertion	OXv9ch01	805492	805492	0	KOv8ch01	852953	853201	248	-	-	-	-	-	-	0.43	0.04	0	Yes
SV_w_4442	Deletion	OXv9ch01	807530	807810	280	KOv8ch01	855236	855236	0	-	-	-	-	-	-	0.55	0.08	0.14	Yes
SV_w_4443	Insertion	OXv9ch01	810755	810755	0	KOv8ch01	858178	858223	45	-	-	BolO_1g01650	-	-	BolK_1g01780	0.34	0.02	0	Yes
SV_b_60187a	Deletion	OXv9ch01	812099	814643	2544	KOv8ch01	859557	859557	0	-	-	-	-	-	BolK_1g01780	0.78	0.51	0.7	No
SV_b_60188	Deletion	OXv9ch01	816324	816814	490	KOv8ch01	861231	861497	266	-	-	-	-	-	-	0.41	0.03	0	Yes
SV_w_7167	Insertion	OXv9ch01	817669	817669	0	KOv8ch01	862354	862366	12	-	-	-	-	-	-	0.28	0	0	Yes
SV_w_95001	Deletion	OXv9ch08	40085427	40085454	27	KOv8ch01	867364	867364	0	-	-	-	-	-	-	1	NA	NA	NA
SV_w_95004	Deletion	OXv9ch08	40088726	40088779	53	KOv8ch01	870663	870663	0	-	-	-	-	-	BolK_1g01790	1	NA	1	NA
SV_w_4804	Insertion	OXv9ch01	823010	823010	0	KOv8ch01	877006	877040	34	-	-	-	-	-	-	0.39	0.02	0	Yes
SV_w_4805	Deletion	OXv9ch01	823456	823490	34	KOv8ch01	877486	877486	0	-	BolO_1g01660	-	-	-	-	0.8	0.53	0.69	No
SV_w_4806	Deletion	OXv9ch01	826249	826300	51	KOv8ch01	880243	880258	15	-	-	BolO_1g01660	-	BolK_1g01810	BolK_1g01800	0.64	0.81	0.97	No
SV_b_60191	Deletion	OXv9ch01	827524	827638	114	KOv8ch01	881483	881594	111	-	BolO_1g01670	BolO_1g01660	-	BolK_1g01810	BolK_1g01800	0.66	0.25	0.17	Yes
SV_w_5104	Deletion	OXv9ch01	828732	828772	40	KOv8ch01	882686	882686	0	-	-	BolO_1g01670	-	-	BolK_1g01810	0.7	0.14	0.72	Yes
SV_b_60192a	Insertion	OXv9ch01	831343	831371	28	KOv8ch01	885251	885302	51	-	-	BolO_1g01680	-	-	BolK_1g01820	0.49	0.74	0.53	No
SV_w_6140	Deletion	OXv9ch01	832493	832526	33	KOv8ch01	886424	886424	0	-	BolO_1g01680	-	-	BolK_1g01820	-	0.52	0.17	NA	Yes
SV_w_6141	Insertion	OXv9ch01	832764	832764	0	KOv8ch01	886662	886675	13	-	BolO_1g01680	-	-	BolK_1g01820	-	0.4	0.05	0.07	Yes
SV_w_107914	Insertion	OXv9ch01	46823598	46823598	0	KOv8ch01	887681	887713	32	-	BolO_1g52100	-	-	-	-	0	0	0	NA
SV_b_60194	Deletion	OXv9ch01	836177	836893	716	KOv8ch01	891266	891592	326	-	-	BolO_1g01690	-	-	-	0.46	0	0.07	Yes
SV_w_7670	Insertion	OXv9ch01	837459	837459	0	KOv8ch01	892163	893263	1100	-	BolO_1g01690	-	-	-	-	0.39	0	0.06	Yes
SV_w_7671	Insertion	OXv9ch01	837993	837993	0	KOv8ch01	893788	893825	37	-	-	-	-	-	-	0.4	0	0.03	Yes
SV_w_7672	Insertion	OXv9ch01	838248	838248	0	KOv8ch01	894080	895062	982	-	-	-	-	BolK_1g01830	-	0.4	0	0.06	Yes
SV_w_4523	Insertion	OXv9ch01	840133	840133	0	KOv8ch01	896959	896972	13	-	-	BolO_1g01700|BolO_1g01710	BolK_1g01830	-	-	0.49	0.17	0.06	Yes
SV_w_4524	Deletion	OXv9ch01	840178	840195	17	KOv8ch01	897017	897017	0	-	-	BolO_1g01700|BolO_1g01710	BolK_1g01830	-	-	0.5	0.21	0.2	Yes
SV_w_4525	Insertion	OXv9ch01	840890	840890	0	KOv8ch01	897712	897925	213	-	-	BolO_1g01700|BolO_1g01710	-	-	BolK_1g01830	0.76	0.12	0.63	NA
SV_b_60196	Deletion	OXv9ch01	844201	845488	1287	KOv8ch01	901236	902512	1276	-	-	BolO_1g01720|BolO_1g01730	-	-	BolK_1g01840|BolK_1g01850	0.45	0.06	0.63	Yes
SV_b_60198a	Deletion	OXv9ch01	847705	847881	176	KOv8ch01	904730	904780	50	-	BolO_1g01730	-	-	BolK_1g01850	-	0.53	0.08	0.73	Yes
SV_b_60199	Insertion	OXv9ch01	851182	851245	63	KOv8ch01	908075	908143	68	BolO_1g01740	-	-	BolK_1g01860	-	-	0.6	0	0.06	Yes
SV_w_3594	Deletion	OXv9ch01	853530	853552	22	KOv8ch01	910432	910432	0	-	-	BolO_1g01750	-	-	BolK_1g01870|BolK_1g01880	0.63	0.06	0.28	Yes
SV_w_3595	Deletion	OXv9ch01	853953	853964	11	KOv8ch01	910837	910837	0	-	-	BolO_1g01750	-	-	BolK_1g01870|BolK_1g01880	0.67	0.34	0.23	No
SV_w_3596	Insertion	OXv9ch01	861040	861040	0	KOv8ch01	917905	923592	5687	-	-	BolO_1g01760	-	-	BolK_1g01890	0.63	0.23	0.03	Yes
SV_w_3597	Deletion	OXv9ch01	862505	862529	24	KOv8ch01	925058	925058	0	BolO_1g01760	-	-	BolK_1g01890	-	-	0.59	0.67	0.43	NA
SV_b_60200a	Insertion	OXv9ch01	866227	866227	0	KOv8ch01	928754	938921	10167	BolO_1g01770	-	-	BolK_1g01900|BolK_1g01910|BolK_1g01920|BolK_1g01930|BolK_1g01940|BolK_1g01950	-	BolK_1g01910|BolK_1g01920|BolK_1g01930|BolK_1g01940|BolK_1g01950	0.62	0.22	0.2	Yes
SV_b_60201	Insertion	OXv9ch01	867842	868868	1026	KOv8ch01	940519	950102	9583	BolO_1g01780	-	-	BolK_1g01960|BolK_1g01970	-	BolK_1g01960|BolK_1g01970	0.63	0.02	0.24	Yes
SV_w_6020	Deletion	OXv9ch01	873487	873502	15	KOv8ch01	954706	954706	0	-	-	-	-	BolK_1g01980	-	0.62	0.01	0.3	Yes
SV_w_6021	Deletion	OXv9ch01	873689	873738	49	KOv8ch01	954893	954893	0	-	-	-	-	-	-	0.64	0.08	0.3	Yes
SV_b_60203	Deletion	OXv9ch01	875747	879751	4004	KOv8ch01	958156	959749	1593	-	BolO_1g01800	BolO_1g01800	-	-	BolK_1g01990	0.65	0.04	0.27	Yes
SV_b_60204	Insertion	OXv9ch01	880528	881053	525	KOv8ch01	960516	969646	9130	-	BolO_1g01800	-	-	-	-	0.5	0.01	0.15	Yes
SV_b_60205	Deletion	OXv9ch01	881751	882121	370	KOv8ch01	970344	970567	223	-	BolO_1g01800	-	-	BolK_1g02000	-	0.64	0.05	0.31	Yes
SV_w_7103	Insertion	OXv9ch01	883796	883796	0	KOv8ch01	972251	972262	11	-	-	BolO_1g01800	-	-	BolK_1g02000|BolK_1g02010	0.62	0.05	0.28	Yes
SV_b_60206	Insertion	OXv9ch01	884255	885690	1435	KOv8ch01	972732	985186	12454	-	-	BolO_1g01800	BolK_1g02010|BolK_1g02020|BolK_1g02030|BolK_1g02040	-	BolK_1g02000|BolK_1g02010|BolK_1g02020|BolK_1g02030|BolK_1g02040	0.63	0.04	0.27	Yes
SV_w_90292	Deletion	OXv9ch01	33934614	33934628	14	KOv8ch01	979984	979984	0	-	-	BolO_1g37270|BolO_1g37280	-	-	BolK_1g02020	1	0.08	NA	NA
SV_w_6494	Deletion	OXv9ch01	885974	885991	17	KOv8ch01	985470	985470	0	-	-	-	-	-	-	0.32	0.06	0.19	NA
SV_w_6495	Insertion	OXv9ch01	887841	887841	0	KOv8ch01	987321	987333	12	-	-	BolO_1g01810	-	-	BolK_1g02050	0.68	0.05	0.73	Yes
SV_w_6496	Deletion	OXv9ch01	888735	888756	21	KOv8ch01	988216	988216	0	-	-	BolO_1g01810	-	-	BolK_1g02050	0.65	0.01	0.8	Yes
SV_w_6497	Deletion	OXv9ch01	888964	889160	196	KOv8ch01	988424	988424	0	-	-	BolO_1g01810	-	-	BolK_1g02050	0.64	0.05	0.93	Yes
SV_b_60209	Deletion	OXv9ch01	903869	923130	19261	KOv8ch01	999440	1010715	11275	BolO_1g01850|BolO_1g01860	-	BolO_1g01850|BolO_1g01860	BolK_1g02070|BolK_1g02080	-	BolK_1g02060|BolK_1g02070|BolK_1g02080	0.64	0	0.84	Yes
SV_b_60210a	Insertion	OXv9ch01	924883	924889	6	KOv8ch01	1012471	1012647	176	-	BolO_1g01870	-	-	BolK_1g02090	-	0	0	0.06	NA
SV_w_6230	Insertion	OXv9ch01	926828	926828	0	KOv8ch01	1014583	1014644	61	-	-	BolO_1g01870	-	-	BolK_1g02090	0.64	0	0.45	Yes
SV_b_60211a	Deletion	OXv9ch01	927060	928810	1750	KOv8ch01	1014876	1014876	0	-	-	BolO_1g01870|BolO_1g01890	-	-	BolK_1g02090	0.6	0.03	0.52	Yes
SV_w_7273	Deletion	OXv9ch01	929902	929942	40	KOv8ch01	1015964	1015964	0	BolO_1g01880	-	BolO_1g01890	-	-	BolK_1g02090	0.55	0.02	0.38	Yes
SV_w_7274	Deletion	OXv9ch01	931664	931841	177	KOv8ch01	1017692	1017692	0	-	-	BolO_1g01880	-	-	BolK_1g02100	0.6	0.05	0.5	Yes
SV_w_7275	Insertion	OXv9ch01	931967	931967	0	KOv8ch01	1017818	1017834	16	-	-	BolO_1g01880	-	-	BolK_1g02100	0.43	0	0.15	Yes
SV_w_7407	Deletion	OXv9ch01	936426	936453	27	KOv8ch01	1021618	1021618	0	-	-	-	-	-	-	0.72	0.16	0.52	Yes
SV_w_7408	Insertion	OXv9ch01	937088	937088	0	KOv8ch01	1022252	1022271	19	-	-	-	-	-	-	0.68	0	0.39	Yes
SV_b_60213a	Deletion	OXv9ch01	937733	938880	1147	KOv8ch01	1022925	1022950	25	-	-	-	-	-	-	0.6	0	0.42	Yes
SV_w_3196	Deletion	OXv9ch01	938948	938960	12	KOv8ch01	1023018	1023018	0	-	-	-	-	-	-	0.63	0	0.45	Yes
SV_w_3197	Insertion	OXv9ch01	946578	946578	0	KOv8ch01	1030643	1038392	7749	-	-	-	-	-	-	0.67	0	0.29	Yes
SV_w_3198	Insertion	OXv9ch01	949243	949243	0	KOv8ch01	1041055	1041089	34	-	-	-	-	-	-	0.59	0	0.11	Yes
SV_w_3199	Deletion	OXv9ch01	952003	952015	12	KOv8ch01	1043857	1043857	0	-	-	BolO_1g01910	-	BolK_1g02120	-	0.69	0.22	1	Yes
SV_w_3200	Insertion	OXv9ch01	952317	952317	0	KOv8ch01	1044159	1044213	54	-	-	BolO_1g01910	-	BolK_1g02120	-	0.72	0.22	1	Yes
SV_w_3201	Deletion	OXv9ch01	957661	958708	1047	KOv8ch01	1049556	1049556	0	-	BolO_1g01920	-	-	BolK_1g02130	-	0.69	0.24	1	Yes
SV_w_6475	Deletion	OXv9ch01	962908	964300	1392	KOv8ch01	1054572	1054572	0	-	BolO_1g01930	-	-	BolK_1g02140	-	0.67	0.24	0.76	Yes
SV_w_6476	Deletion	OXv9ch01	965158	965174	16	KOv8ch01	1055431	1055431	0	-	BolO_1g01930	-	-	BolK_1g02140	-	0.63	0	0.03	Yes
SV_w_6477	Deletion	OXv9ch01	965466	965476	10	KOv8ch01	1055723	1055723	0	-	BolO_1g01930	-	-	BolK_1g02140	-	0.61	0	0.05	Yes
SV_b_60215	Deletion	OXv9ch01	966144	977590	11446	KOv8ch01	1056391	1056730	339	BolO_1g01930	-	-	BolK_1g02140	-	-	0.67	0.13	0.63	Yes
SV_w_5330	Deletion	OXv9ch01	977791	977801	10	KOv8ch01	1056931	1056931	0	-	-	-	-	BolK_1g02140|BolK_1g02150	-	0.71	0.25	1	Yes
SV_w_5331	Insertion	OXv9ch01	979850	979850	0	KOv8ch01	1058985	1059004	19	-	BolO_1g01950	BolO_1g01940	-	-	BolK_1g02150|BolK_1g02160	0.69	0	0.82	Yes
SV_w_5332	Insertion	OXv9ch01	980124	980124	0	KOv8ch01	1059281	1059322	41	-	-	BolO_1g01940|BolO_1g01950	-	-	BolK_1g02150|BolK_1g02160	0.67	0	0.74	Yes
SV_b_60216	Deletion	OXv9ch01	981455	981854	399	KOv8ch01	1060648	1061041	393	-	-	BolO_1g01950|BolO_1g01960	-	-	BolK_1g02160|BolK_1g02170	0.67	0.01	0.65	Yes
SV_w_6030	Deletion	OXv9ch01	983138	983156	18	KOv8ch01	1062333	1062333	0	-	-	BolO_1g01960|BolO_1g01970	-	-	BolK_1g02170|BolK_1g02180	0.66	0	0.63	Yes
SV_w_6031	Deletion	OXv9ch01	984108	984124	16	KOv8ch01	1063291	1063291	0	-	-	BolO_1g01970	-	-	BolK_1g02180	0.63	0	0.04	Yes
SV_w_1572	Deletion	OXv9ch01	994458	994712	254	KOv8ch01	1073714	1073714	0	-	-	BolO_1g01990	-	-	BolK_1g02200	0.97	0.99	0.94	No
SV_w_1573	Deletion	OXv9ch01	998883	998893	10	KOv8ch01	1077893	1077893	0	-	-	-	-	-	-	0.74	0	0.69	Yes
SV_w_1574	Deletion	OXv9ch01	1002351	1002361	10	KOv8ch01	1081355	1081355	0	-	-	-	-	-	-	0.74	0.01	0.52	Yes
SV_w_1575	Deletion	OXv9ch01	1004943	1004954	11	KOv8ch01	1083942	1083942	0	-	-	-	-	-	-	0.73	0	0.63	Yes
SV_b_60221a	Deletion	OXv9ch01	1025575	1025622	47	KOv8ch01	1104592	1104615	23	-	-	BolO_1g02010	-	-	BolK_1g02220	0.76	0	0.55	Yes
SV_w_3045	Deletion	OXv9ch01	1025883	1025896	13	KOv8ch01	1104880	1104880	0	-	-	BolO_1g02010	-	-	BolK_1g02220	0.76	0	0.41	Yes
SV_w_3046	Insertion	OXv9ch01	1025903	1025903	0	KOv8ch01	1104887	1104909	22	-	-	BolO_1g02010	-	-	BolK_1g02220	0.71	0	0.28	Yes
SV_w_3047	Insertion	OXv9ch01	1037205	1037205	0	KOv8ch01	1116216	1116267	51	-	-	BolO_1g02030	-	-	BolK_1g02240	0.92	0.33	0.83	Yes
SV_w_5545	Deletion	OXv9ch01	1041456	1041819	363	KOv8ch01	1121232	1121232	0	-	-	-	-	-	-	0.92	0.03	0.8	Yes
SV_w_4461	Deletion	OXv9ch01	1045400	1046945	1545	KOv8ch01	1124761	1124761	0	-	-	-	-	-	-	0.93	0.07	1	Yes
SV_w_4462	Insertion	OXv9ch01	1047954	1047954	0	KOv8ch01	1125762	1125778	16	-	-	-	-	-	-	0.92	0.05	1	Yes
SV_w_4463	Insertion	OXv9ch01	1050115	1050115	0	KOv8ch01	1127933	1127955	22	-	-	-	-	-	-	0.92	0.07	1	Yes
SV_w_4464	Insertion	OXv9ch01	1050970	1050970	0	KOv8ch01	1128808	1128821	13	-	-	BolO_1g02040	-	-	BolK_1g02250	0.9	0.06	NA	Yes
SV_w_4465	Deletion	OXv9ch01	1052061	1052072	11	KOv8ch01	1129916	1129916	0	-	-	BolO_1g02040	-	-	BolK_1g02250	0.92	0.07	1	Yes
SV_w_4466	Deletion	OXv9ch01	1052379	1052397	18	KOv8ch01	1130221	1130221	0	-	BolO_1g02040	-	-	BolK_1g02250	-	0.93	0.05	1	Yes
SV_w_4467	Insertion	OXv9ch01	1053158	1053158	0	KOv8ch01	1130982	1130992	10	-	BolO_1g02040	-	-	BolK_1g02250	-	0.92	0.05	1	Yes
SV_w_4468	Deletion	OXv9ch01	1054919	1055597	678	KOv8ch01	1132746	1132746	0	-	-	-	-	BolK_1g02250	BolK_1g02260	0.93	0.06	1	Yes
SV_w_4469	Insertion	OXv9ch01	1056073	1056073	0	KOv8ch01	1133225	1133240	15	-	-	-	-	-	BolK_1g02260	0.92	0.06	0.97	Yes
SV_w_4470	Insertion	OXv9ch01	1056514	1056514	0	KOv8ch01	1133684	1133697	13	-	-	-	-	BolK_1g02260	-	0.92	0.06	1	Yes
SV_w_4471	Insertion	OXv9ch01	1057121	1057121	0	KOv8ch01	1134306	1134505	199	-	-	-	BolK_1g02260	-	-	0.93	0.07	0.94	Yes
SV_w_7846	Insertion	OXv9ch01	1059206	1059206	0	KOv8ch01	1136565	1136611	46	-	-	-	-	-	-	0.9	0.05	0.8	Yes
SV_w_5664	Deletion	OXv9ch01	1060345	1060376	31	KOv8ch01	1137845	1137845	0	-	-	-	-	-	-	0.65	0	0.02	NA
SV_w_5665	Insertion	OXv9ch01	1061482	1061482	0	KOv8ch01	1138954	1138965	11	-	-	-	-	-	-	0.2	0	NA	NA
SV_w_7887	Deletion	OXv9ch01	1065816	1065830	14	KOv8ch01	1144265	1144265	0	-	-	-	-	-	-	0.92	0.08	1	Yes
SV_w_7888	Deletion	OXv9ch01	1065872	1065903	31	KOv8ch01	1144305	1144305	0	-	-	-	-	-	-	0.93	0.07	1	Yes
SV_w_7889	Deletion	OXv9ch01	1066367	1066402	35	KOv8ch01	1144765	1144765	0	-	-	BolO_1g02050	-	-	-	0.94	0.08	1	Yes
SV_w_7890	Deletion	OXv9ch01	1066661	1066692	31	KOv8ch01	1145030	1145030	0	-	-	BolO_1g02050	-	-	-	0.92	0.07	1	Yes
SV_b_60229	Insertion	OXv9ch01	1066983	1067407	424	KOv8ch01	1145322	1147758	2436	-	-	BolO_1g02050	-	-	BolK_1g02270	0.81	0.04	0.5	Yes
SV_w_6532	Deletion	OXv9ch01	1067931	1067962	31	KOv8ch01	1148282	1148282	0	-	-	BolO_1g02050	-	-	BolK_1g02270	0.7	0	0	Yes
SV_w_6533	Insertion	OXv9ch01	1068066	1068066	0	KOv8ch01	1148390	1148405	15	-	-	BolO_1g02050	-	-	BolK_1g02270	0.91	0.01	1	Yes
SV_w_6534	Insertion	OXv9ch01	1069123	1069123	0	KOv8ch01	1149458	1149470	12	-	BolO_1g02050	-	-	BolK_1g02270	-	0.94	0.3	0.97	Yes
SV_b_60231	Deletion	OXv9ch01	1073727	1090881	17154	KOv8ch01	1153281	1169694	16413	BolO_1g02070	BolO_1g02080	BolO_1g02060|BolO_1g02070	BolK_1g02290|BolK_1g02300|BolK_1g02310	BolK_1g02320	BolK_1g02280|BolK_1g02290|BolK_1g02300|BolK_1g02310	0.95	0.76	0.95	No
SV_w_1474	Deletion	OXv9ch01	1094122	1094159	37	KOv8ch01	1172954	1172954	0	-	-	BolO_1g02080	-	-	BolK_1g02320	0.94	0.22	0.75	Yes
SV_w_1475	Deletion	OXv9ch01	1099348	1099358	10	KOv8ch01	1178145	1178145	0	-	-	BolO_1g02090	-	-	BolK_1g02330	0.86	0.02	0.96	Yes
SV_w_1476	Deletion	OXv9ch01	1118350	1118364	14	KOv8ch01	1197144	1197144	0	-	-	-	-	-	-	NA	NA	NA	NA
SV_w_1477	Deletion	OXv9ch01	1124092	1124105	13	KOv8ch01	1202877	1202877	0	-	BolO_1g02150|BolO_1g02160	-	-	BolK_1g02390	-	0.29	0.08	0	No
SV_w_1478	Deletion	OXv9ch01	1125808	1125827	19	KOv8ch01	1204583	1204583	0	-	BolO_1g02160	-	-	BolK_1g02390	-	0.26	0.09	0	No
SV_w_95102	Deletion	OXv9ch00	8495558	8495576	18	KOv8ch01	1213238	1213238	0	-	-	BolO_0g09470|BolO_0g09480	-	-	BolK_1g02410	0.53	0.61	0.92	No
SV_w_95103	Deletion	OXv9ch00	8500133	8500145	12	KOv8ch01	1217803	1217803	0	-	BolO_0g09490	-	-	BolK_1g02420	BolK_1g02420	0.28	0.55	0.58	No
SV_w_95104	Insertion	OXv9ch00	8500313	8500313	0	KOv8ch01	1217971	1217988	17	-	BolO_0g09490	-	-	BolK_1g02420	BolK_1g02420	0.18	0.04	0	No
SV_w_95105	Deletion	OXv9ch00	8500772	8500786	14	KOv8ch01	1218453	1218453	0	-	BolO_0g09490	-	-	BolK_1g02420	-	0.52	0.56	0.81	No
SV_w_95106	Insertion	OXv9ch00	8501078	8501078	0	KOv8ch01	1218740	1218765	25	-	BolO_0g09490	-	-	BolK_1g02420	-	0.26	0.07	0	No
SV_w_95107	Insertion	OXv9ch00	8501272	8501272	0	KOv8ch01	1218953	1218969	16	-	BolO_0g09490	-	-	BolK_1g02420	-	0.25	0.05	0	No
SV_w_95022	Deletion	OXv9ch00	8503511	8503541	30	KOv8ch01	1221191	1221191	0	-	-	BolO_0g09500	-	-	BolK_1g02430	0.93	0.43	0.93	Yes
SV_w_95023	Deletion	OXv9ch00	8504315	8504325	10	KOv8ch01	1221966	1221966	0	-	BolO_0g09500	-	-	BolK_1g02430	-	0.96	0.35	1	Yes
SV_w_95024	Deletion	OXv9ch00	8505137	8505148	11	KOv8ch01	1222778	1222778	0	-	-	-	-	-	-	0.94	0.34	0.91	Yes
SV_b_626a	Deletion	OXv9ch00	8508627	8509140	513	KOv8ch01	1226271	1226298	27	-	-	BolO_0g09510	-	-	BolK_1g02440	0.26	0.23	0.61	No
SV_w_94950	Deletion	OXv9ch00	8512443	8512453	10	KOv8ch01	1229488	1229488	0	-	-	BolO_0g09520	-	-	BolK_1g02450	0.37	0.33	0.17	No
SV_w_94951	Deletion	OXv9ch00	8512833	8512843	10	KOv8ch01	1229864	1229864	0	-	-	BolO_0g09520	-	-	BolK_1g02450	0.75	0.45	0.5	No
SV_w_94952	Deletion	OXv9ch00	8514784	8514794	10	KOv8ch01	1231815	1231815	0	-	-	BolO_0g09530	-	-	BolK_1g02460	1	0.61	0.38	No
SV_w_94953	Insertion	OXv9ch00	8515645	8515645	0	KOv8ch01	1232666	1232678	12	-	BolO_0g09530	-	-	BolK_1g02460	-	0.77	0.6	0.39	No
SV_w_94954	Insertion	OXv9ch00	8516558	8516558	0	KOv8ch01	1233592	1233626	34	-	BolO_0g09530	-	-	BolK_1g02460	-	0.51	0.5	0.72	No
SV_w_94955	Deletion	OXv9ch00	8519204	8519216	12	KOv8ch01	1236271	1236271	0	BolO_0g09540	-	-	BolK_1g02470	-	-	0.92	0.49	0.32	No
SV_w_94956	Insertion	OXv9ch00	8519450	8519450	0	KOv8ch01	1236511	1236595	84	-	BolO_0g09540	-	-	BolK_1g02470	-	0.67	0.05	0	Yes
SV_w_94957	Insertion	OXv9ch00	8520894	8520894	0	KOv8ch01	1238032	1238042	10	-	BolO_0g09540	-	-	BolK_1g02470	-	0.98	0.63	0.48	No
SV_w_94958	Deletion	OXv9ch00	8521225	8521239	14	KOv8ch01	1238373	1238373	0	-	BolO_0g09540	-	-	BolK_1g02470	-	0.89	0.21	0.31	Yes
SV_w_94959	Deletion	OXv9ch00	8522716	8523166	450	KOv8ch01	1239847	1239847	0	-	-	BolO_0g09550	-	-	BolK_1g02480	0.91	0.47	0.56	No
SV_w_94960	Deletion	OXv9ch00	8523334	8523353	19	KOv8ch01	1240016	1240016	0	-	-	BolO_0g09550	-	-	BolK_1g02480	0.77	0.41	0.37	No
SV_w_94763	Insertion	OXv9ch00	8526841	8526841	0	KOv8ch01	1243529	1243567	38	-	BolO_0g09560	-	-	BolK_1g02490	-	1	0.89	1	No
SV_w_94764	Deletion	OXv9ch00	8527511	8527524	13	KOv8ch01	1244236	1244236	0	-	BolO_0g09560	-	-	BolK_1g02490	-	0.99	0.7	0.97	No
SV_w_94765	Deletion	OXv9ch00	8530613	8530623	10	KOv8ch01	1247330	1247330	0	-	-	BolO_0g09560	-	-	BolK_1g02490	0.92	0.61	1	No
SV_w_94766	Insertion	OXv9ch00	8531558	8531558	0	KOv8ch01	1248266	1248277	11	-	-	BolO_0g09560	-	-	BolK_1g02490	0.85	0.31	0.92	Yes
SV_w_94767	Insertion	OXv9ch00	8538736	8538736	0	KOv8ch01	1255458	1255469	11	-	BolO_0g09590	BolO_0g09600	-	BolK_1g02510	BolK_1g02520	0.97	0.51	1	No
SV_b_628a	Deletion	OXv9ch00	8541960	8542445	485	KOv8ch01	1258694	1258749	55	-	BolO_0g09600	BolO_0g09590|BolO_0g09610	-	BolK_1g02520	BolK_1g02530	0.72	0.34	0.72	Yes
SV_w_94750	Deletion	OXv9ch00	8543528	8543551	23	KOv8ch01	1259832	1259832	0	-	BolO_0g09610	-	-	BolK_1g02530	-	0.64	0.08	0.44	NA
SV_w_94751	Insertion	OXv9ch00	8544554	8544554	0	KOv8ch01	1260835	1260907	72	-	-	-	-	-	-	0.14	0	NA	NA
SV_w_94752	Deletion	OXv9ch00	8546437	8546458	21	KOv8ch01	1262794	1262794	0	-	-	-	-	-	-	0.55	0.03	0.52	Yes
SV_w_94753	Deletion	OXv9ch00	8547841	8547880	39	KOv8ch01	1264180	1264180	0	-	-	BolO_0g09620	-	-	BolK_1g02540	0.64	0	0.06	Yes
SV_w_94754	Deletion	OXv9ch00	8549406	8549423	17	KOv8ch01	1265700	1265700	0	-	BolO_0g09620	-	-	-	BolK_1g02540	0.56	0.03	0.1	Yes
SV_w_94755	Insertion	OXv9ch00	8568933	8568933	0	KOv8ch01	1285201	1285230	29	-	BolO_0g09650|BolO_0g09660	-	-	BolK_1g02570	BolK_1g02570	0.31	0	0	Yes
SV_w_95081	Insertion	OXv9ch00	8593703	8593703	0	KOv8ch01	1309995	1310065	70	-	BolO_0g09710	-	-	BolK_1g02620	-	1	0.91	0.23	No
SV_w_95082	Insertion	OXv9ch00	8594251	8594251	0	KOv8ch01	1310614	1310626	12	-	BolO_0g09710	-	-	BolK_1g02620	-	1	0.88	0.23	No
SV_w_95083	Insertion	OXv9ch00	8594649	8594649	0	KOv8ch01	1311024	1311039	15	-	BolO_0g09710	-	-	BolK_1g02620	-	0.86	0.85	0.18	No
SV_w_95084	Deletion	OXv9ch00	8595062	8595091	29	KOv8ch01	1311451	1311451	0	-	-	BolO_0g09710	-	-	BolK_1g02620	0.97	0.88	0.9	No
SV_w_95085	Insertion	OXv9ch00	8596508	8596508	0	KOv8ch01	1312876	1312886	10	-	-	BolO_0g09710|BolO_0g09720	-	-	BolK_1g02620|BolK_1g02630	1	0.91	1	No
SV_w_95086	Deletion	OXv9ch00	8597397	8597408	11	KOv8ch01	1313771	1313771	0	-	BolO_0g09720	-	-	BolK_1g02630	-	1	0.9	1	No
SV_w_95087	Insertion	OXv9ch00	8599325	8599325	0	KOv8ch01	1315685	1315867	182	-	-	BolO_0g09730	-	-	BolK_1g02640	0.97	0.89	1	No
SV_w_95088	Insertion	OXv9ch00	8599417	8599417	0	KOv8ch01	1315960	1316000	40	-	-	BolO_0g09730	-	-	BolK_1g02640	0.97	0.91	0.97	No
SV_w_95089	Insertion	OXv9ch00	8599564	8599564	0	KOv8ch01	1316148	1316360	212	-	-	BolO_0g09730	-	-	BolK_1g02640	0.97	0.91	1	No
SV_w_95090	Deletion	OXv9ch00	8599716	8599730	14	KOv8ch01	1316512	1316512	0	-	-	BolO_0g09730	-	-	BolK_1g02640	0.97	0.94	1	No
SV_w_95091	Deletion	OXv9ch00	8599971	8599982	11	KOv8ch01	1316754	1316754	0	-	-	BolO_0g09730	-	-	BolK_1g02640	0.97	0.95	1	No
SV_w_94823	Deletion	OXv9ch00	8603070	8603083	13	KOv8ch01	1319915	1319915	0	-	-	-	-	-	BolK_1g02650	0.85	0.91	1	No
SV_w_94824	Deletion	OXv9ch00	8606087	8606107	20	KOv8ch01	1322912	1322912	0	-	BolO_0g09740	-	-	BolK_1g02660	-	1	0.98	1	No
SV_w_94825	Deletion	OXv9ch00	8607355	8607368	13	KOv8ch01	1324152	1324152	0	-	BolO_0g09740	-	-	BolK_1g02660	-	0.95	0.12	0.97	Yes
SV_w_94826	Deletion	OXv9ch00	8609475	8609497	22	KOv8ch01	1326261	1326261	0	-	-	BolO_0g09740	-	-	BolK_1g02660	0.89	0.54	0.13	No
SV_w_94756	Deletion	OXv9ch00	8637956	8637971	15	KOv8ch01	1347122	1347122	0	-	BolO_0g09760	-	-	BolK_1g02680	-	0.32	0.04	0	Yes
SV_w_94757	Deletion	OXv9ch00	8643480	8643765	285	KOv8ch01	1352624	1352624	0	-	-	-	-	-	-	1	0.84	1	No
SV_w_94758	Deletion	OXv9ch00	8644485	8644526	41	KOv8ch01	1353349	1353349	0	-	-	-	-	-	-	0.38	0.17	0.81	No
SV_w_94759	Insertion	OXv9ch00	8645046	8645046	0	KOv8ch01	1353878	1354002	124	-	-	-	-	-	-	0.99	0.19	1	Yes
SV_w_94760	Insertion	OXv9ch00	8645418	8645418	0	KOv8ch01	1354374	1357127	2753	-	-	-	-	-	-	0.38	0.19	0.81	No
SV_w_94761	Deletion	OXv9ch00	8645426	8645441	15	KOv8ch01	1357135	1357135	0	-	-	-	-	-	-	0.37	0.01	0.04	Yes
SV_w_94762	Insertion	OXv9ch00	8646338	8646338	0	KOv8ch01	1358034	1358052	18	-	-	-	-	-	-	0.98	0.2	1	Yes
SV_w_95443	Deletion	OXv9ch00	8665248	8665286	38	KOv8ch01	1392661	1392661	0	-	-	BolO_0g09850	-	-	-	0.78	0.04	0.09	NA
SV_w_95444	Deletion	OXv9ch00	8665363	8665401	38	KOv8ch01	1392741	1392741	0	-	-	BolO_0g09850	-	-	-	1	NA	NA	NA
SV_w_95445	Deletion	OXv9ch00	8666157	8666222	65	KOv8ch01	1393497	1393497	0	-	-	-	-	-	-	0.93	0.38	0.1	Yes
SV_w_95262	Insertion	OXv9ch00	8680134	8680134	0	KOv8ch01	1396494	1396516	22	-	-	BolO_0g09870	-	-	BolK_1g02770	0	NA	NA	NA
SV_w_95263	Insertion	OXv9ch00	8680990	8680990	0	KOv8ch01	1397364	1397378	14	-	BolO_0g09870	BolO_0g09880	-	BolK_1g02770	BolK_1g02780	0.97	0.42	0.09	Yes
SV_b_636	Insertion	OXv9ch00	8682705	8682837	132	KOv8ch01	1399087	1399327	240	BolO_0g09880	-	BolO_0g09880	BolK_1g02780	-	BolK_1g02780	0.72	0.09	0.03	Yes
SV_w_95386	Deletion	OXv9ch00	8684888	8684902	14	KOv8ch01	1401375	1401375	0	-	BolO_0g09880	BolO_0g09890	-	-	-	0.63	0.06	0.03	Yes
SV_b_637a	Deletion	OXv9ch00	8685179	8685575	396	KOv8ch01	1401652	1401710	58	BolO_0g09890	-	-	-	-	-	0.6	0.04	0.03	Yes
SV_w_95185	Deletion	OXv9ch00	8685749	8686482	733	KOv8ch01	1401876	1401886	10	-	-	-	-	-	-	0.63	0.08	0.03	Yes
SV_w_95186	Deletion	OXv9ch00	8688318	8688379	61	KOv8ch01	1403724	1403724	0	-	-	-	-	-	-	0.61	0.04	0.03	Yes
SV_w_95187	Deletion	OXv9ch00	8689456	8689700	244	KOv8ch01	1404811	1404811	0	BolO_0g09900	-	BolO_0g09910	-	-	BolK_1g02790	0.76	0.11	0.06	Yes
SV_w_95188	Deletion	OXv9ch00	8690874	8690914	40	KOv8ch01	1405976	1405976	0	-	-	BolO_0g09900|BolO_0g09910	-	-	BolK_1g02790	0.96	1	1	No
SV_w_95358	Insertion	OXv9ch00	8697568	8697568	0	KOv8ch01	1412592	1412641	49	-	BolO_0g09920	-	-	BolK_1g02800	BolK_1g02810	0.62	0.05	0.03	Yes
SV_w_95359	Deletion	OXv9ch00	8698110	8698122	12	KOv8ch01	1413181	1413181	0	-	BolO_0g09920	-	-	BolK_1g02800	BolK_1g02810	0.65	0.08	0.04	Yes
SV_w_95360	Insertion	OXv9ch00	8698125	8698125	0	KOv8ch01	1413184	1413204	20	-	BolO_0g09920	-	-	BolK_1g02800	BolK_1g02810	0.61	0.06	0.03	Yes
SV_w_95698	Insertion	OXv9ch00	8698382	8698382	0	KOv8ch01	1413453	1413469	16	-	BolO_0g09920	-	-	BolK_1g02800	BolK_1g02810	0.67	0.08	0.04	Yes
SV_w_95699	Insertion	OXv9ch00	8698614	8698614	0	KOv8ch01	1413699	1413729	30	-	BolO_0g09920	-	-	BolK_1g02800	BolK_1g02810	0.61	0.07	0.03	Yes
SV_b_641	Insertion	OXv9ch00	8699368	8702715	3347	KOv8ch01	1414480	1417910	3430	BolO_0g09930|BolO_0g09940	-	BolO_0g09930	BolK_1g02810|BolK_1g02820|BolK_1g02830	-	BolK_1g02810|BolK_1g02820	0.64	0.07	0.03	Yes
SV_w_95127	Insertion	OXv9ch00	8705490	8705490	0	KOv8ch01	1420660	1420671	11	-	-	BolO_0g09940	-	-	BolK_1g02830	0.65	0.09	0.03	Yes
SV_w_95128	Insertion	OXv9ch00	8705775	8705775	0	KOv8ch01	1420955	1420965	10	-	-	BolO_0g09940	-	-	BolK_1g02830	0.61	0.03	0.03	Yes
SV_w_95129	Deletion	OXv9ch00	8708168	8708196	28	KOv8ch01	1423345	1423345	0	-	BolO_0g09950	-	-	BolK_1g02840	-	0.26	0.03	0	Yes
SV_w_95130	Deletion	OXv9ch00	8708240	8708329	89	KOv8ch01	1423389	1423389	0	-	BolO_0g09950	-	-	BolK_1g02840	-	0.62	0.08	0.03	Yes
SV_w_95131	Insertion	OXv9ch00	8709119	8709119	0	KOv8ch01	1424174	1424190	16	-	-	BolO_0g09950	-	-	BolK_1g02840	0.6	0.07	0	Yes
SV_w_95132	Deletion	OXv9ch00	8709728	8709764	36	KOv8ch01	1424795	1424795	0	-	-	BolO_0g09950	-	-	BolK_1g02840	0.28	0.02	0	Yes
SV_w_95708	Deletion	OXv9ch07	31402524	31402546	22	KOv8ch01	1432971	1432971	0	BolO_7g25320	-	-	-	BolK_1g02860	-	1	NA	NA	NA
SV_w_94976	Deletion	OXv9ch00	8721910	8721926	16	KOv8ch01	1443699	1443699	0	-	BolO_0g09970	-	-	BolK_1g02900	BolK_1g02910	0.51	0	0.09	Yes
SV_w_95525	Insertion	OXv9ch00	8723196	8723196	0	KOv8ch01	1444963	1444979	16	-	BolO_0g09970	-	-	BolK_1g02910	-	0.8	0.38	1	Yes
SV_b_647a	Insertion	OXv9ch00	8723830	8723830	0	KOv8ch01	1445605	1445775	170	-	-	-	-	-	-	0.64	0.31	0.83	Yes
SV_b_651a	Deletion	OXv9ch00	8729888	8729949	61	KOv8ch01	1451832	1451839	7	BolO_0g09980	-	-	BolK_1g02920	-	-	0.7	0.34	0.74	Yes
SV_w_94808	Insertion	OXv9ch00	8740481	8740481	0	KOv8ch01	1462365	1462473	108	-	-	BolO_0g10020|BolO_0g10030|BolO_0g10040	-	BolK_1g02960	BolK_1g02970	0.99	0.6	0.97	No
SV_b_653a	Insertion	OXv9ch00	8740815	8740815	0	KOv8ch01	1462807	1463483	676	BolO_0g10020	-	BolO_0g10030|BolO_0g10040	-	-	BolK_1g02970|BolK_1g02980|BolK_1g02990	0.56	0.22	0.27	Yes
SV_w_94834	Deletion	OXv9ch00	8743468	8743576	108	KOv8ch01	1466137	1466137	0	-	BolO_0g10040	-	-	BolK_1g02990	-	0.59	0.2	0.92	Yes
SV_w_94835	Deletion	OXv9ch00	8748554	8748577	23	KOv8ch01	1471114	1471114	0	-	BolO_0g10060	-	-	BolK_1g03000	-	0.97	0.59	0.19	No
SV_w_94797	Insertion	OXv9ch00	8754188	8754188	0	KOv8ch01	1476738	1476988	250	-	-	-	-	-	-	0.23	0	0.02	Yes
SV_b_655	Deletion	OXv9ch00	8759452	8760565	1113	KOv8ch01	1482252	1483097	845	-	-	BolO_0g10080|BolO_0g10100	BolK_1g03030	-	BolK_1g03020|BolK_1g03040	0.36	0.03	0.13	Yes
SV_w_95834	Deletion	OXv9ch00	8760637	8760688	51	KOv8ch01	1483168	1483168	0	BolO_0g10090	-	BolO_0g10100	-	BolK_1g03030	BolK_1g03020|BolK_1g03040	NA	NA	NA	NA
SV_b_660	Deletion	OXv9ch00	8806469	8806737	268	KOv8ch01	1528764	1529018	254	-	-	BolO_0g10160	-	-	BolK_1g03100	0.55	0.05	0.15	Yes
SV_w_95066	Deletion	OXv9ch00	8808470	8808483	13	KOv8ch01	1530750	1530750	0	-	BolO_0g10160	-	-	BolK_1g03100	-	0.38	0.13	0	No
SV_w_95067	Insertion	OXv9ch00	8809995	8809995	0	KOv8ch01	1532252	1532814	562	-	-	-	-	-	-	0.47	0.13	0.45	Yes
SV_w_95068	Insertion	OXv9ch00	8811411	8811411	0	KOv8ch01	1534235	1534249	14	-	BolO_0g10170	-	-	BolK_1g03110	-	0.57	0.13	0.83	Yes
SV_w_95069	Deletion	OXv9ch00	8813503	8813534	31	KOv8ch01	1536341	1536341	0	-	BolO_0g10170	-	-	BolK_1g03110	-	0.27	0.14	0.04	No
SV_w_95070	Insertion	OXv9ch00	8813620	8813620	0	KOv8ch01	1536424	1536436	12	-	BolO_0g10170	-	-	BolK_1g03110	-	0.27	0.09	0	No
SV_w_95766	Deletion	OXv9ch00	8820381	8820393	12	KOv8ch01	1541083	1541083	0	-	-	-	-	-	BolK_1g03120	0.24	0.11	0	No
SV_w_6507	Deletion	OXv9ch01	1131940	1131958	18	KOv8ch01	1556970	1556970	0	-	-	BolO_1g02180	-	-	-	0.42	0	0.72	Yes
SV_w_6508	Deletion	OXv9ch01	1134112	1135362	1250	KOv8ch01	1559137	1559137	0	-	-	-	-	-	-	0.36	0.04	0	Yes
SV_w_1262	Deletion	OXv9ch01	1138897	1139361	464	KOv8ch01	1562665	1562665	0	-	BolO_1g02190	-	-	BolK_1g03160	-	0.35	0.02	0	Yes
SV_w_1263	Insertion	OXv9ch01	1141174	1141174	0	KOv8ch01	1564481	1564576	95	-	-	-	-	-	-	0.08	0	0	NA
SV_w_1264	Deletion	OXv9ch01	1142359	1142458	99	KOv8ch01	1565763	1565763	0	-	-	-	-	-	-	0.35	0.02	0.06	Yes
SV_w_1265	Deletion	OXv9ch01	1142665	1142688	23	KOv8ch01	1565970	1565970	0	-	-	-	-	-	-	0.59	0.04	0	Yes
SV_w_1266	Insertion	OXv9ch01	1176621	1176621	0	KOv8ch01	1599897	1599909	12	-	-	BolO_1g02240|BolO_1g02250	-	-	BolK_1g03210|BolK_1g03220	0.97	0.65	0.34	NA
SV_w_1267	Insertion	OXv9ch01	1176712	1176712	0	KOv8ch01	1600000	1600057	57	-	-	BolO_1g02240|BolO_1g02250	-	-	BolK_1g03210|BolK_1g03220	0.97	0.65	0.27	NA
SV_w_1268	Deletion	OXv9ch01	1178865	1178895	30	KOv8ch01	1602202	1602202	0	BolO_1g02260	-	BolO_1g02270	BolK_1g03230	-	BolK_1g03240	0.91	0.3	0.04	Yes
SV_w_1269	Deletion	OXv9ch01	1178939	1178949	10	KOv8ch01	1602246	1602246	0	-	BolO_1g02260	BolO_1g02270	-	BolK_1g03230	BolK_1g03240	0.94	0.83	0.13	No
SV_b_60234	Deletion	OXv9ch01	1179485	1179539	54	KOv8ch01	1602783	1602801	18	-	-	BolO_1g02260|BolO_1g02270	-	-	BolK_1g03230|BolK_1g03240	0.48	0.8	0	No
SV_w_6694	Insertion	OXv9ch01	1179943	1179943	0	KOv8ch01	1603206	1603576	370	BolO_1g02270	-	BolO_1g02260	BolK_1g03240	-	BolK_1g03230|BolK_1g03250	0.58	0.8	0.52	No
SV_b_60235	Deletion	OXv9ch01	1181505	1243951	62446	KOv8ch01	1605140	1614671	9531	BolO_1g02280|BolO_1g02290|BolO_1g02310|BolO_1g02320|BolO_1g02330|BolO_1g02340|BolO_1g02350	BolO_1g02300	BolO_1g02280|BolO_1g02290|BolO_1g02300|BolO_1g02310|BolO_1g02320|BolO_1g02330|BolO_1g02340|BolO_1g02350	BolK_1g03250	-	BolK_1g03250	0.51	0.51	0.18	No
SV_w_6589	Deletion	OXv9ch01	1244548	1244563	15	KOv8ch01	1615268	1615268	0	-	BolO_1g02300	-	-	-	-	0.41	0.02	NA	NA
SV_w_6590	Deletion	OXv9ch01	1245778	1245791	13	KOv8ch01	1616471	1616471	0	-	BolO_1g02300	BolO_1g02300	-	-	-	0.44	0.22	0	No
SV_w_6591	Insertion	OXv9ch01	1246204	1246204	0	KOv8ch01	1616877	1616888	11	BolO_1g02360	BolO_1g02300	BolO_1g02300	-	-	-	NA	0	NA	NA
SV_w_6592	Deletion	OXv9ch01	1246767	1246781	14	KOv8ch01	1617452	1617452	0	-	BolO_1g02300	BolO_1g02300|BolO_1g02360	-	-	-	0.09	0.14	0.06	NA
SV_w_6593	Insertion	OXv9ch01	1247136	1247136	0	KOv8ch01	1617811	1617829	18	BolO_1g02300	-	BolO_1g02360	-	-	-	0.29	0.22	NA	NA
SV_w_6594	Deletion	OXv9ch01	1247163	1247178	15	KOv8ch01	1617856	1617856	0	BolO_1g02300	-	BolO_1g02360	-	-	-	0.5	0.35	0.1	NA
SV_w_6595	Deletion	OXv9ch01	1248294	1248307	13	KOv8ch01	1618967	1618967	0	BolO_1g02300	-	BolO_1g02360	-	-	-	0.96	0.78	NA	NA
SV_b_60236	Deletion	OXv9ch01	1248416	1272846	24430	KOv8ch01	1619085	1624053	4968	BolO_1g02300	-	BolO_1g02300|BolO_1g02360	-	-	-	0.46	0.47	0.08	No
SV_w_6536	Deletion	OXv9ch01	1274623	1274636	13	KOv8ch01	1625827	1625827	0	-	BolO_1g02300	BolO_1g02300	-	-	-	0.3	0.09	0	No
SV_w_6064	Deletion	OXv9ch01	1280860	1280917	57	KOv8ch01	1631540	1631540	0	-	-	-	-	-	-	0.59	0.56	0.52	No
SV_w_4865	Deletion	OXv9ch01	1283235	1283699	464	KOv8ch01	1633849	1633849	0	BolO_1g02370|BolO_1g02380	-	BolO_1g02380	-	-	-	0.59	0.34	0.64	No
SV_w_4866	Insertion	OXv9ch01	1285130	1285130	0	KOv8ch01	1635280	1635299	19	-	BolO_1g02390	BolO_1g02400	-	BolK_1g03270	BolK_1g03280	0.59	0.79	0.81	No
SV_w_5652	Insertion	OXv9ch01	1291474	1291474	0	KOv8ch01	1641672	1641807	135	-	-	-	-	-	-	0.62	0.92	0.78	No
SV_w_4888	Insertion	OXv9ch01	1294416	1294416	0	KOv8ch01	1644803	1644829	26	-	-	BolO_1g02410	-	-	-	0.84	0.91	0.88	No
SV_w_4889	Insertion	OXv9ch01	1295947	1295947	0	KOv8ch01	1646361	1646393	32	-	-	-	-	-	-	0.83	0.93	0.92	No
SV_w_4890	Deletion	OXv9ch01	1297109	1297396	287	KOv8ch01	1647557	1647557	0	-	-	-	-	-	-	1	1	1	NA
SV_w_4891	Deletion	OXv9ch01	1297682	1297692	10	KOv8ch01	1647842	1647842	0	-	-	-	-	-	-	0.97	0.97	0.83	No
SV_b_60241	Deletion	OXv9ch01	1298714	1303018	4304	KOv8ch01	1648858	1649128	270	-	-	-	-	-	-	0.97	0.96	0.92	No
SV_w_7576	Deletion	OXv9ch01	1303752	1304997	1245	KOv8ch01	1649864	1649878	14	-	-	-	-	-	-	0.97	0.97	0.94	No
SV_w_7577	Insertion	OXv9ch01	1305739	1305739	0	KOv8ch01	1650619	1650636	17	-	BolO_1g02420	BolO_1g02430	-	BolK_1g03290	BolK_1g03300	0.78	0.91	0.87	No
SV_w_1801	Deletion	OXv9ch01	1307657	1307667	10	KOv8ch01	1652526	1652526	0	-	-	BolO_1g02420|BolO_1g02430	-	-	BolK_1g03290|BolK_1g03300	0.97	0.81	0.88	No
SV_w_1802	Insertion	OXv9ch01	1327659	1327659	0	KOv8ch01	1672521	1672573	52	-	BolO_1g02450	-	-	BolK_1g03320	-	0.71	0.32	0.88	Yes
SV_w_7646	Insertion	OXv9ch01	1332728	1332728	0	KOv8ch01	1677628	1677639	11	-	-	BolO_1g02460|BolO_1g02470	-	-	BolK_1g03330|BolK_1g03340|BolK_1g03350	0.06	0.05	NA	NA
SV_w_7953	Insertion	OXv9ch01	1336810	1336810	0	KOv8ch01	1681644	1681721	77	-	-	-	-	-	BolK_1g03360	0.58	0	0.1	Yes
SV_b_60246	Deletion	OXv9ch01	1337186	1340066	2880	KOv8ch01	1682096	1682658	562	-	-	BolO_1g02480	-	-	BolK_1g03360	0.61	0	0.05	Yes
SV_w_7150	Deletion	OXv9ch01	1341246	1341424	178	KOv8ch01	1683840	1683840	0	-	-	-	-	-	-	0.54	0	0	Yes
SV_b_60247	Deletion	OXv9ch01	1341978	1350463	8485	KOv8ch01	1684386	1685262	876	BolO_1g02490	-	BolO_1g02490	-	-	-	0.95	0.95	0.18	No
SV_w_5840	Insertion	OXv9ch01	1352118	1352118	0	KOv8ch01	1686931	1686952	21	-	-	BolO_1g02500	-	-	-	0.8	0.84	0.17	No
SV_w_5841	Insertion	OXv9ch01	1352200	1352200	0	KOv8ch01	1687034	1687046	12	-	-	BolO_1g02500	-	-	-	0.94	0.96	0.35	No
SV_w_5842	Deletion	OXv9ch01	1353206	1353216	10	KOv8ch01	1688052	1688052	0	-	-	BolO_1g02500	-	-	-	0.74	0.8	0.14	No
SV_w_7477	Deletion	OXv9ch01	1354262	1354394	132	KOv8ch01	1694420	1694420	0	-	BolO_1g02500	-	-	BolK_1g03370	-	0.75	0.77	0.19	No
SV_b_60250	Insertion	OXv9ch01	1357070	1357909	839	KOv8ch01	1697145	1701050	3905	BolO_1g02510|BolO_1g02520	-	BolO_1g02510|BolO_1g02520	BolK_1g03380|BolK_1g03390	BolK_1g03400	BolK_1g03380|BolK_1g03390	0.97	0.88	0.35	No
SV_w_5689	Deletion	OXv9ch01	1359627	1359638	11	KOv8ch01	1702769	1702769	0	-	BolO_1g02530	-	-	BolK_1g03400	-	0.99	0.98	1	No
SV_w_5397	Insertion	OXv9ch01	1363223	1363223	0	KOv8ch01	1707972	1708011	39	-	BolO_1g02540	-	-	BolK_1g03410	-	0.99	0.99	1	No
SV_w_5398	Deletion	OXv9ch01	1364239	1364261	22	KOv8ch01	1709031	1709031	0	-	-	-	-	-	-	0.79	0.29	0.84	Yes
SV_w_5399	Insertion	OXv9ch01	1364446	1364446	0	KOv8ch01	1709218	1709232	14	-	-	-	-	BolK_1g03420	-	0.78	0.27	0.64	Yes
SV_w_5400	Insertion	OXv9ch01	1365325	1365325	0	KOv8ch01	1710111	1710123	12	BolO_1g02550	-	-	BolK_1g03420	-	-	0.77	0.2	0.81	Yes
SV_w_5401	Insertion	OXv9ch01	1365380	1365380	0	KOv8ch01	1710178	1710196	18	BolO_1g02550	-	-	BolK_1g03420	-	-	0.79	0.18	0.76	Yes
SV_w_5402	Deletion	OXv9ch01	1365538	1365565	27	KOv8ch01	1710354	1710354	0	-	BolO_1g02550	-	-	BolK_1g03420	-	0.77	0.18	0.82	Yes
SV_w_5403	Insertion	OXv9ch01	1365909	1365909	0	KOv8ch01	1710702	1710719	17	-	-	BolO_1g02550	-	BolK_1g03420	-	0.37	0.1	0.05	Yes
SV_w_5404	Deletion	OXv9ch01	1366028	1366039	11	KOv8ch01	1710836	1710836	0	-	-	BolO_1g02550	-	BolK_1g03420	-	0.81	0.19	0.91	Yes
SV_b_60252	Insertion	OXv9ch01	1366077	1368073	1996	KOv8ch01	1710874	1714969	4095	-	-	BolO_1g02550	-	-	BolK_1g03420	0.81	0.19	0.81	Yes
SV_w_933	Insertion	OXv9ch01	1368435	1368435	0	KOv8ch01	1715331	1715350	19	-	-	-	-	-	-	0.79	0.19	0.83	Yes
SV_w_934	Insertion	OXv9ch01	1368600	1368600	0	KOv8ch01	1715522	1715536	14	-	-	-	-	-	-	NA	NA	NA	NA
SV_w_935	Insertion	OXv9ch01	1371599	1371599	0	KOv8ch01	1718533	1718792	259	-	-	BolO_1g02560	-	-	-	0.24	0.01	0	Yes
SV_w_936	Insertion	OXv9ch01	1389769	1389769	0	KOv8ch01	1736957	1738354	1397	-	-	-	-	-	-	0.4	0.05	NA	NA
SV_w_937	Insertion	OXv9ch01	1389849	1389849	0	KOv8ch01	1738434	1739128	694	-	-	-	-	-	-	0.4	0.05	NA	NA
SV_w_938	Insertion	OXv9ch01	1393320	1393320	0	KOv8ch01	1742599	1743644	1045	-	-	-	-	-	-	0.1	0	0.13	NA
SV_w_4140	Deletion	OXv9ch01	1435882	1435913	31	KOv8ch01	1786076	1786076	0	-	-	-	-	-	-	0.99	0.99	0.97	No
SV_w_4141	Deletion	OXv9ch01	1435997	1436072	75	KOv8ch01	1786160	1786160	0	-	-	-	-	-	-	NA	NA	NA	NA
SV_w_4142	Deletion	OXv9ch01	1436189	1436199	10	KOv8ch01	1786275	1786275	0	-	-	-	-	-	-	0.98	0.99	0.9	No
SV_w_4143	Deletion	OXv9ch01	1436572	1436679	107	KOv8ch01	1786665	1786665	0	-	-	-	-	-	-	NA	1	1	NA
SV_b_60254	Insertion	OXv9ch01	1444591	1444765	174	KOv8ch01	1794562	1794740	178	BolO_1g02630	-	-	BolK_1g03490	-	-	0.67	0.15	0.53	Yes
SV_w_7005	Insertion	OXv9ch01	1446419	1446419	0	KOv8ch01	1796403	1796416	13	-	-	BolO_1g02630	-	-	BolK_1g03490	0.61	0.15	0	Yes
SV_w_7006	Insertion	OXv9ch01	1446527	1446527	0	KOv8ch01	1796516	1796527	11	-	-	BolO_1g02630	-	-	BolK_1g03490	0.51	0.14	0.04	Yes
SV_w_7857	Insertion	OXv9ch01	1448184	1448184	0	KOv8ch01	1798177	1798197	20	-	BolO_1g02640	-	-	-	-	0.17	0	0	NA
SV_w_7858	Insertion	OXv9ch01	1448812	1448812	0	KOv8ch01	1798826	1799566	740	-	-	BolO_1g02640	-	-	-	0.58	0.18	0.16	Yes
SV_w_1176	Deletion	OXv9ch01	1474995	1475085	90	KOv8ch01	1821899	1821899	0	-	-	BolO_1g02680	-	-	BolK_1g03540	0.8	0.11	0.56	Yes
SV_w_1177	Deletion	OXv9ch01	1475207	1475218	11	KOv8ch01	1822023	1822023	0	-	-	BolO_1g02680	-	BolK_1g03540	-	0.92	0.64	1	No
SV_w_2796	Deletion	OXv9ch01	1507523	1507552	29	KOv8ch01	1854317	1854317	0	-	BolO_1g02710	-	-	BolK_1g03580	-	0.96	0.41	0.97	Yes
SV_w_2797	Insertion	OXv9ch01	1507555	1507555	0	KOv8ch01	1854320	1854330	10	-	BolO_1g02710	-	-	BolK_1g03580	-	0.96	0.31	0.9	Yes
SV_w_6865	Deletion	OXv9ch01	1509570	1509587	17	KOv8ch01	1856338	1856338	0	-	-	BolO_1g02720	-	-	-	0.69	0	0.17	Yes
SV_w_6866	Deletion	OXv9ch01	1509695	1511004	1309	KOv8ch01	1856448	1856448	0	BolO_1g02720	-	BolO_1g02720	-	-	-	0.69	0.12	0.47	Yes
SV_w_6867	Insertion	OXv9ch01	1511136	1511136	0	KOv8ch01	1856580	1856590	10	-	BolO_1g02720	-	-	-	-	0.66	0	0.2	Yes
SV_w_6868	Deletion	OXv9ch01	1512182	1512429	247	KOv8ch01	1857635	1857635	0	-	-	-	-	-	-	0.71	0.17	0.7	Yes
SV_w_6869	Insertion	OXv9ch01	1513820	1513820	0	KOv8ch01	1859030	1859057	27	-	-	BolO_1g02740	-	-	BolK_1g03600	0.72	0.19	0.68	Yes
SV_w_6870	Insertion	OXv9ch01	1513918	1513918	0	KOv8ch01	1859154	1859230	76	-	-	BolO_1g02740	-	-	BolK_1g03600	0.74	0.21	0.7	Yes
SV_b_60260	Deletion	OXv9ch01	1515847	1515985	138	KOv8ch01	1861155	1861286	131	-	BolO_1g02740	BolO_1g02730	-	BolK_1g03600	BolK_1g03590	0.82	0.47	0.72	NA
SV_b_60262	Deletion	OXv9ch01	1517371	1517594	223	KOv8ch01	1862694	1862878	184	-	BolO_1g02740	BolO_1g02750	-	-	BolK_1g03610	0.72	0.2	0.66	Yes
SV_b_60264	Insertion	OXv9ch01	1524539	1525243	704	KOv8ch01	1864469	1865190	721	-	BolO_1g02760	-	-	BolK_1g03620	-	0.72	0.14	0.44	Yes
SV_w_1160	Insertion	OXv9ch01	1526483	1526483	0	KOv8ch01	1866427	1866458	31	-	BolO_1g02760	-	-	BolK_1g03620	-	0.76	0.18	0.69	Yes
SV_w_1161	Deletion	OXv9ch01	1526684	1526696	12	KOv8ch01	1866659	1866659	0	-	BolO_1g02760	-	-	BolK_1g03620	-	0.77	0.2	0.71	Yes
SV_b_60266	Deletion	OXv9ch01	1568618	1570095	1477	KOv8ch01	1908572	1908581	9	-	-	-	-	-	BolK_1g03710	0.83	0.36	0.65	Yes
SV_w_6673	Deletion	OXv9ch01	1570150	1570164	14	KOv8ch01	1908636	1908636	0	-	-	BolO_1g02840	-	-	BolK_1g03710	0.84	0.37	0.67	Yes
SV_w_6674	Insertion	OXv9ch01	1570959	1570959	0	KOv8ch01	1909435	1909458	23	-	-	BolO_1g02840	-	BolK_1g03710	BolK_1g03710|BolK_1g03720	0.85	0.3	0.7	Yes
SV_b_60267a	Insertion	OXv9ch01	1571529	1571529	0	KOv8ch01	1910030	1910666	636	-	-	BolO_1g02840	-	-	BolK_1g03720	0.6	0.04	0.39	Yes
SV_w_3577	Insertion	OXv9ch01	1572045	1572045	0	KOv8ch01	1911195	1911240	45	-	-	BolO_1g02840	-	-	BolK_1g03720	0.76	0.18	0.68	Yes
SV_w_3578	Deletion	OXv9ch01	1572601	1572613	12	KOv8ch01	1911807	1911807	0	-	BolO_1g02840	-	-	BolK_1g03720	-	0.85	0.37	1	Yes
SV_b_60268a	Deletion	OXv9ch01	1581227	1582091	864	KOv8ch01	1920438	1920438	0	BolO_1g02870	-	BolO_1g02860|BolO_1g02870	-	-	BolK_1g03740|BolK_1g03750	0.99	0.97	1	No
SV_w_994	Insertion	OXv9ch01	1584498	1584498	0	KOv8ch01	1921996	1922023	27	BolO_1g02870	-	-	BolK_1g03750	-	BolK_1g03740	0.99	0.93	1	No
SV_w_995	Insertion	OXv9ch01	1587747	1587747	0	KOv8ch01	1925271	1925285	14	-	-	BolO_1g02880	-	-	BolK_1g03760	0.2	0.04	NA	NA
SV_w_996	Insertion	OXv9ch01	1620896	1620896	0	KOv8ch01	1958470	1958749	279	BolO_1g02930	-	-	BolK_1g03820	-	-	0.95	0.84	0.39	No
SV_w_997	Deletion	OXv9ch01	1627004	1627017	13	KOv8ch01	1964855	1964855	0	-	-	BolO_1g02950	-	-	BolK_1g03840	0.96	0.88	0.62	No
SV_w_998	Deletion	OXv9ch01	1628007	1628034	27	KOv8ch01	1965839	1965839	0	-	-	BolO_1g02950	-	-	BolK_1g03840	0.93	0.82	0.4	No
SV_b_60269	Insertion	OXv9ch01	1640792	1641123	331	KOv8ch01	1978600	1978957	357	BolO_1g02970	-	-	BolK_1g03860	-	-	0.76	0.57	0.95	No
SV_b_60270	Deletion	OXv9ch01	1641916	1642092	176	KOv8ch01	1979750	1979902	152	-	BolO_1g02970	-	-	BolK_1g03860	-	0.52	0.15	0.88	Yes
SV_b_60271a	Deletion	OXv9ch01	1643838	1643869	31	KOv8ch01	1981648	1981651	3	-	BolO_1g02970	-	-	BolK_1g03860	BolK_1g03860	0.82	0.99	0.97	No
SV_w_6051	Insertion	OXv9ch01	1643920	1643920	0	KOv8ch01	1981701	1981713	12	-	BolO_1g02970	-	-	BolK_1g03860	BolK_1g03860	0.82	0.98	0.97	No
SV_w_6052	Insertion	OXv9ch01	1645048	1645048	0	KOv8ch01	1982840	1982857	17	-	BolO_1g02970	-	-	BolK_1g03860	BolK_1g03860	0.5	1	NA	NA
SV_w_6053	Deletion	OXv9ch01	1645078	1645090	12	KOv8ch01	1982887	1982887	0	-	BolO_1g02970	BolO_1g02970	-	-	BolK_1g03860	0.82	0.99	1	No
SV_w_6054	Insertion	OXv9ch01	1646292	1646292	0	KOv8ch01	1984095	1984654	559	-	-	BolO_1g02970	-	-	BolK_1g03860	0.58	0	0.19	Yes
SV_w_6780	Deletion	OXv9ch01	1649753	1649766	13	KOv8ch01	1988105	1988105	0	-	-	BolO_1g02980	-	BolK_1g03870|BolK_1g03880	-	0.66	0.03	0.43	Yes
SV_w_5762	Deletion	OXv9ch01	1654063	1654076	13	KOv8ch01	1992382	1992382	0	BolO_1g03000	-	BolO_1g02990	BolK_1g03870	-	-	0.47	0	0.41	Yes
SV_b_60275	Deletion	OXv9ch01	1654975	1655073	98	KOv8ch01	1993280	1993366	86	-	BolO_1g03000	BolO_1g02990	-	BolK_1g03870	-	0.75	0.49	0.5	No
SV_w_3907	Deletion	OXv9ch01	1657094	1659441	2347	KOv8ch01	1995367	1995367	0	-	-	BolO_1g03000|BolO_1g03010	-	BolK_1g03870	BolK_1g03890	0.79	0.68	0.82	No
SV_w_3908	Insertion	OXv9ch01	1661494	1661494	0	KOv8ch01	1997419	1997429	10	-	-	-	-	-	BolK_1g03870	0.92	0	0.71	NA
SV_w_3909	Insertion	OXv9ch01	1666486	1666486	0	KOv8ch01	2002405	2002416	11	-	-	BolO_1g03020	-	-	BolK_1g03900	0.66	0.11	0.56	Yes
SV_w_3910	Deletion	OXv9ch01	1667855	1668042	187	KOv8ch01	2003781	2003781	0	-	-	-	-	-	BolK_1g03910	0.65	0.15	0.59	Yes
SV_b_60277	Deletion	OXv9ch01	1668823	1670024	1201	KOv8ch01	2004565	2005120	555	-	-	BolO_1g03030|BolO_1g03040	-	-	BolK_1g03910	0.63	0.09	0.5	Yes
SV_w_2421	Insertion	OXv9ch01	1676456	1676456	0	KOv8ch01	2011543	2011642	99	-	BolO_1g03050	-	-	BolK_1g03920	-	0.52	0.32	0.7	No
SV_w_2422	Insertion	OXv9ch01	1680287	1680287	0	KOv8ch01	2015479	2015493	14	-	-	BolO_1g03050|BolO_1g03060	-	-	BolK_1g03920|BolK_1g03930	0.43	0	0.29	Yes
SV_w_2423	Deletion	OXv9ch01	1683057	1683072	15	KOv8ch01	2018267	2018267	0	BolO_1g03070	-	-	BolK_1g03940	-	-	0.42	0.19	0.71	No
SV_w_2424	Insertion	OXv9ch01	1686588	1686588	0	KOv8ch01	2021783	2027900	6117	-	-	BolO_1g03080	-	-	-	0.55	0.33	0.38	No
SV_w_4996	Deletion	OXv9ch01	1703826	1703924	98	KOv8ch01	2045900	2045900	0	-	BolO_1g03110	-	-	-	BolK_1g03970	NA	NA	NA	NA
SV_w_95771	Insertion	OXv9ch08	21639753	21639753	0	KOv8ch01	2057919	2057940	21	-	-	-	-	-	-	0.75	1	NA	NA
SV_b_60281	Insertion	OXv9ch01	1710271	1710273	2	KOv8ch01	2059043	2059807	764	-	-	BolO_1g03120	-	-	BolK_1g03980	0.83	0.84	0.5	No
SV_w_4302	Deletion	OXv9ch01	1711138	1711160	22	KOv8ch01	2060675	2060675	0	-	BolO_1g03120	-	-	-	BolK_1g03980	0.82	0.71	0.23	No
SV_w_7356	Deletion	OXv9ch01	1717987	1718633	646	KOv8ch01	2067503	2067503	0	-	BolO_1g03130	-	-	BolK_1g03990	-	0.53	0.13	0.64	Yes
SV_w_7357	Insertion	OXv9ch01	1718836	1718836	0	KOv8ch01	2067706	2067745	39	-	BolO_1g03130	-	-	BolK_1g03990	-	0.59	0.17	1	Yes
SV_w_7358	Insertion	OXv9ch01	1719627	1719627	0	KOv8ch01	2068535	2068550	15	BolO_1g03130	-	-	BolK_1g03990	-	-	0.53	0.16	0.63	Yes
SV_w_7359	Insertion	OXv9ch01	1719759	1719759	0	KOv8ch01	2068682	2068727	45	-	BolO_1g03130	-	-	BolK_1g03990	-	0.58	0.16	0.86	Yes
SV_w_7360	Deletion	OXv9ch01	1720027	1720038	11	KOv8ch01	2069000	2069000	0	BolO_1g03140	-	-	-	-	-	NA	NA	NA	NA
SV_b_60283	Deletion	OXv9ch01	1720283	1728503	8220	KOv8ch01	2069244	2069276	32	BolO_1g03140|BolO_1g03150|BolO_1g03160	-	BolO_1g03140|BolO_1g03150|BolO_1g03160	-	-	-	0.54	0.16	0.63	Yes
SV_w_4576	Insertion	OXv9ch01	1729305	1729305	0	KOv8ch01	2069942	2070834	892	-	-	-	-	-	-	0.4	0	0.03	Yes
SV_w_4577	Insertion	OXv9ch01	1733564	1733564	0	KOv8ch01	2075092	2075120	28	-	-	BolO_1g03180|BolO_1g03190	-	-	BolK_1g04010|BolK_1g04020	0.38	0.06	0.22	Yes
SV_w_4578	Deletion	OXv9ch01	1733567	1733579	12	KOv8ch01	2075123	2075123	0	-	-	BolO_1g03180|BolO_1g03190	-	-	BolK_1g04010|BolK_1g04020	0.54	0.13	0.53	Yes
SV_b_60285	Insertion	OXv9ch01	1733892	1733896	4	KOv8ch01	2075437	2075515	78	-	-	BolO_1g03190	-	-	BolK_1g04020	0.28	0	0	Yes
SV_w_5305	Deletion	OXv9ch01	1737341	1737362	21	KOv8ch01	2079018	2079018	0	-	-	BolO_1g03200	-	-	BolK_1g04030	0.54	0.11	0.67	Yes
SV_b_60287	Insertion	OXv9ch01	1741012	1741610	598	KOv8ch01	2082663	2083372	709	BolO_1g03210	BolO_1g03200	BolO_1g03210	BolK_1g04040	BolK_1g04030	BolK_1g04040	0.23	0.06	0.05	No
SV_w_4948	Insertion	OXv9ch01	1741768	1741768	0	KOv8ch01	2083530	2083540	10	-	BolO_1g03210	-	-	BolK_1g04040	-	0.26	0.05	0	Yes
SV_w_4949	Deletion	OXv9ch01	1742413	1742424	11	KOv8ch01	2084185	2084185	0	-	BolO_1g03210	BolO_1g03220	-	BolK_1g04040	BolK_1g04050	0.66	0.83	0	No
SV_w_4950	Deletion	OXv9ch01	1744137	1744209	72	KOv8ch01	2085906	2085906	0	-	-	BolO_1g03220	-	-	BolK_1g04050	0.7	0.75	0.45	No
SV_b_60289a	Deletion	OXv9ch01	1755516	1755774	258	KOv8ch01	2094109	2094151	42	-	-	BolO_1g03250	-	-	BolK_1g04060	0.73	0.8	0.83	No
SV_w_7350	Deletion	OXv9ch01	1761532	1761629	97	KOv8ch01	2100428	2100428	0	-	BolO_1g03260	-	-	BolK_1g04070	-	0.57	NA	NA	NA
SV_w_4555	Insertion	OXv9ch01	1764428	1764428	0	KOv8ch01	2103285	2103297	12	-	-	BolO_1g03260	-	-	BolK_1g04070	0.11	0	0	NA
SV_w_4556	Insertion	OXv9ch01	1765574	1765574	0	KOv8ch01	2104442	2104481	39	-	-	-	-	-	-	0.73	0.01	0	Yes
SV_w_4557	Insertion	OXv9ch01	1765801	1765801	0	KOv8ch01	2104704	2105486	782	-	-	-	-	-	-	0.34	0	0	Yes
SV_w_4558	Deletion	OXv9ch01	1768435	1768453	18	KOv8ch01	2108115	2108115	0	-	-	-	-	-	-	0.88	0.08	NA	NA
SV_w_4559	Deletion	OXv9ch01	1768899	1768939	40	KOv8ch01	2108560	2108560	0	-	-	BolO_1g03270	-	-	-	0.62	0.06	0.3	Yes
SV_w_4560	Insertion	OXv9ch01	1769969	1769969	0	KOv8ch01	2109588	2109635	47	-	-	BolO_1g03270	-	-	BolK_1g04080	0.35	0	0	Yes
SV_w_4561	Insertion	OXv9ch01	1770055	1770055	0	KOv8ch01	2109718	2110634	916	-	-	BolO_1g03270	-	-	BolK_1g04080|BolK_1g04090	0.33	0	0	Yes
SV_w_3187	Deletion	OXv9ch01	1776146	1776378	232	KOv8ch01	2116782	2116782	0	-	-	BolO_1g03280	-	-	BolK_1g04100	0.41	0.07	0.39	Yes
SV_w_3188	Insertion	OXv9ch01	1780387	1780387	0	KOv8ch01	2120789	2120841	52	-	BolO_1g03290	-	BolK_1g04110	-	-	0.5	0.02	0.06	Yes
SV_w_3189	Insertion	OXv9ch01	1788191	1788191	0	KOv8ch01	2128641	2128652	11	-	-	-	-	-	-	NA	NA	NA	NA
SV_w_3190	Insertion	OXv9ch01	1788583	1788583	0	KOv8ch01	2129038	2129055	17	-	-	-	-	-	-	NA	0	NA	NA
SV_w_3191	Insertion	OXv9ch01	1788610	1788610	0	KOv8ch01	2129082	2129272	190	-	-	-	-	-	-	0.26	0.42	NA	NA
SV_w_3192	Deletion	OXv9ch01	1788862	1788880	18	KOv8ch01	2129525	2129525	0	-	-	-	-	-	-	0.88	0.06	0.15	NA
SV_w_3193	Deletion	OXv9ch01	1791040	1791063	23	KOv8ch01	2131687	2131687	0	-	-	-	-	-	-	0.5	0	0.11	Yes
SV_w_3194	Insertion	OXv9ch01	1791197	1791197	0	KOv8ch01	2131821	2137930	6109	-	-	-	-	-	-	0.5	0	0.33	Yes
SV_w_3195	Deletion	OXv9ch01	1794032	1794046	14	KOv8ch01	2140762	2140762	0	-	BolO_1g03300	BolO_1g03310	-	BolK_1g04120	BolK_1g04130	0.15	0	0	Yes
SV_w_1138	Insertion	OXv9ch01	1797247	1797247	0	KOv8ch01	2143690	2143701	11	-	BolO_1g03320	-	-	-	-	0.88	0.03	0.18	Yes
SV_w_1139	Insertion	OXv9ch01	1806439	1806439	0	KOv8ch01	2152900	2152920	20	-	BolO_1g03330	-	-	BolK_1g04150	-	0.97	0.61	0.74	No
SV_w_1140	Deletion	OXv9ch01	1809781	1809791	10	KOv8ch01	2156259	2156259	0	-	BolO_1g03340	BolO_1g03330	-	-	-	0.47	0.7	0.27	No
SV_w_1141	Deletion	OXv9ch01	1831382	1831399	17	KOv8ch01	2177851	2177851	0	-	-	-	-	-	-	0.58	0.04	NA	NA
SV_w_1142	Insertion	OXv9ch01	1844894	1844894	0	KOv8ch01	2191353	2192211	858	-	-	BolO_1g03400	-	-	BolK_1g04210	0.99	0.74	0.9	No
SV_w_7403	Deletion	OXv9ch01	1853265	1853278	13	KOv8ch01	2201488	2201488	0	-	BolO_1g03420	-	-	BolK_1g04240	BolK_1g04230	0.45	0.39	0.89	No
SV_b_60296	Deletion	OXv9ch01	1864307	1864639	332	KOv8ch01	2212515	2212808	293	-	BolO_1g03450	BolO_1g03440	-	BolK_1g04270	BolK_1g04260	0.59	0.26	0.67	Yes
SV_w_6773	Deletion	OXv9ch01	1865861	1865874	13	KOv8ch01	2214029	2214029	0	-	-	BolO_1g03450	-	-	BolK_1g04270	0.54	0.02	0.72	Yes
SV_w_4266	Insertion	OXv9ch01	1870288	1870288	0	KOv8ch01	2217493	2217542	49	-	-	BolO_1g03470	-	-	BolK_1g04280|BolK_1g04290	0.6	0.06	0.68	Yes
SV_w_4267	Deletion	OXv9ch01	1870571	1871466	895	KOv8ch01	2217826	2217826	0	-	-	BolO_1g03470	-	-	BolK_1g04290	0.6	0.06	0.69	Yes
SV_w_4268	Deletion	OXv9ch01	1872569	1872590	21	KOv8ch01	2218930	2218930	0	BolO_1g03470	-	-	BolK_1g04290	-	-	0.49	0.07	0.53	Yes
SV_w_4269	Deletion	OXv9ch01	1875627	1875727	100	KOv8ch01	2221967	2221967	0	BolO_1g03480	-	BolO_1g03490	BolK_1g04300	-	BolK_1g04310	0.6	0.1	0.58	Yes
SV_w_4270	Insertion	OXv9ch01	1877235	1877235	0	KOv8ch01	2223474	2223516	42	BolO_1g03490	-	BolO_1g03480	BolK_1g04310	-	BolK_1g04300	NA	NA	NA	NA
SV_b_60299	Deletion	OXv9ch01	1878888	1879411	523	KOv8ch01	2225176	2225695	519	BolO_1g03490	-	-	BolK_1g04310	-	-	0.45	0.01	0.47	Yes
SV_b_60300a	Deletion	OXv9ch01	1881208	1881306	98	KOv8ch01	2227504	2227504	0	-	BolO_1g03490	-	-	BolK_1g04310	-	0.47	0.01	0.56	Yes
SV_b_60302a	Deletion	OXv9ch01	1883009	1883083	74	KOv8ch01	2229219	2229248	29	-	-	-	-	-	-	0.56	0.04	0.56	Yes
SV_b_60303b	Deletion	OXv9ch01	1884867	1885695	828	KOv8ch01	2231088	2231150	62	-	-	BolO_1g03500	-	-	-	0.88	0.47	0.71	No
SV_w_6443	Insertion	OXv9ch01	1886759	1886759	0	KOv8ch01	2232001	2232028	27	-	BolO_1g03510	-	-	-	-	0.93	0.93	0.78	No
SV_w_6444	Insertion	OXv9ch01	1886875	1886875	0	KOv8ch01	2232144	2232182	38	-	-	BolO_1g03510	-	-	-	0.92	0.92	0.61	No
SV_w_6445	Deletion	OXv9ch01	1887391	1887629	238	KOv8ch01	2232696	2232696	0	-	-	BolO_1g03510	-	-	-	0.93	0.92	0.85	No
SV_w_6446	Deletion	OXv9ch01	1889428	1889443	15	KOv8ch01	2234499	2234499	0	-	-	BolO_1g03520	-	-	-	0.84	0.08	0.76	Yes
SV_b_60304	Insertion	OXv9ch01	1889548	1889553	5	KOv8ch01	2234604	2235172	568	-	-	BolO_1g03520	-	-	-	0.86	0.23	0.67	Yes
SV_w_7824	Deletion	OXv9ch01	1896567	1896579	12	KOv8ch01	2247955	2247955	0	-	-	-	BolK_1g04320	-	-	0.83	0.05	0.45	Yes
SV_w_7825	Deletion	OXv9ch01	1896603	1896616	13	KOv8ch01	2247983	2247983	0	-	-	-	BolK_1g04320	-	-	0.84	0.05	0.61	Yes
SV_w_6384	Insertion	OXv9ch01	1897178	1897178	0	KOv8ch01	2249891	2249916	25	-	-	-	-	-	-	0.89	0.56	0.72	No
SV_w_95815	Deletion	OXv9ch06	26489318	26489341	23	KOv8ch01	2261315	2261315	0	-	-	-	-	-	BolK_1g04330	1	1	NA	NA
SV_w_95813	Deletion	OXv9ch07	29850230	29850254	24	KOv8ch01	2264692	2264692	0	-	-	-	-	-	-	NA	NA	NA	NA
SV_w_7877	Deletion	OXv9ch01	1907419	1907448	29	KOv8ch01	2270808	2270808	0	-	BolO_1g03550	-	-	-	-	0.83	0.09	0.17	Yes
SV_b_60310a	Insertion	OXv9ch01	1907975	1907975	0	KOv8ch01	2271278	2271451	173	-	BolO_1g03550	-	-	-	-	0.84	0.06	0.47	Yes
SV_w_7895	Insertion	OXv9ch01	1908245	1908245	0	KOv8ch01	2271721	2271733	12	-	BolO_1g03550	-	-	-	-	0.83	0.06	0.63	Yes
SV_w_7896	Insertion	OXv9ch01	1908318	1908318	0	KOv8ch01	2271806	2271842	36	-	BolO_1g03550	-	-	-	-	0.82	0.03	0.13	Yes
SV_w_7897	Insertion	OXv9ch01	1908565	1908565	0	KOv8ch01	2272088	2272108	20	-	-	-	-	-	-	0.81	0.07	0.67	Yes
SV_w_7898	Deletion	OXv9ch01	1909176	1909187	11	KOv8ch01	2272715	2272715	0	-	-	-	-	-	-	0.86	0.08	0.25	Yes
SV_w_7899	Insertion	OXv9ch01	1909405	1909405	0	KOv8ch01	2272939	2272960	21	-	-	-	-	-	-	0.84	0.05	0.76	Yes
SV_w_107444	Insertion	OXv9ch01	31053278	31053278	0	KOv8ch01	2276607	2276628	21	-	-	-	-	-	-	NA	0	NA	NA
SV_w_107443	Deletion	OXv9ch01	31053194	31053205	11	KOv8ch01	2276701	2276701	0	-	-	-	-	-	-	NA	NA	NA	NA
SV_w_107442	Insertion	OXv9ch01	31052663	31052663	0	KOv8ch01	2277232	2277272	40	-	-	-	-	-	-	NA	0	NA	NA
SV_w_107440	Insertion	OXv9ch01	31051476	31051476	0	KOv8ch01	2278551	2278575	24	-	-	-	-	-	-	NA	NA	NA	NA
SV_w_7484	Deletion	OXv9ch01	1910559	1910587	28	KOv8ch01	2279458	2279458	0	-	-	-	-	-	-	0.82	0.07	0.82	Yes
SV_w_7673	Deletion	OXv9ch01	1915039	1915060	21	KOv8ch01	2284787	2284787	0	-	-	-	-	-	-	0.88	0.28	0.79	Yes
SV_w_7674	Deletion	OXv9ch01	1915074	1915087	13	KOv8ch01	2284801	2284801	0	-	-	-	-	-	-	0.95	0.64	0.98	No
SV_w_7675	Insertion	OXv9ch01	1915398	1915398	0	KOv8ch01	2285112	2285696	584	-	-	-	-	-	BolK_1g04340	0.76	0.42	0.47	No
SV_w_5927	Deletion	OXv9ch01	1922295	1922341	46	KOv8ch01	2287303	2287303	0	-	-	-	-	-	BolK_1g04340	0.92	0.17	0.85	Yes
SV_w_5928	Insertion	OXv9ch01	1923360	1923360	0	KOv8ch01	2288319	2288562	243	-	-	-	-	-	-	0.84	0.08	0.75	Yes
SV_w_5929	Insertion	OXv9ch01	1923488	1923488	0	KOv8ch01	2288690	2288944	254	-	-	-	-	-	-	0.83	0.07	0.63	Yes
SV_w_5930	Insertion	OXv9ch01	1924228	1924228	0	KOv8ch01	2289684	2289711	27	-	-	-	-	-	-	0.86	0.21	0.1	Yes
SV_w_5931	Deletion	OXv9ch01	1924401	1924451	50	KOv8ch01	2289892	2289892	0	-	-	-	-	-	-	0.84	0.27	0.42	Yes
SV_w_5932	Deletion	OXv9ch01	1925918	1925942	24	KOv8ch01	2291356	2291356	0	-	-	-	-	-	-	1	0.97	1	No
SV_w_7179	Insertion	OXv9ch01	1934911	1934911	0	KOv8ch01	2299684	2299697	13	-	BolO_1g03590	BolO_1g03600	-	BolK_1g04370	BolK_1g04380	0.88	0.21	0.89	Yes
SV_w_7180	Insertion	OXv9ch01	1935968	1935968	0	KOv8ch01	2300755	2300772	17	-	BolO_1g03600	-	-	BolK_1g04380	-	0.51	0.3	0.53	No
SV_b_60317	Insertion	OXv9ch01	1936155	1947333	11178	KOv8ch01	2300959	2327104	26145	BolO_1g03600	-	BolO_1g03610	BolK_1g04380|BolK_1g04390|BolK_1g04400|BolK_1g04410	-	BolK_1g04390|BolK_1g04400|BolK_1g04410	0.75	0.88	0.92	No
SV_w_7764	Deletion	OXv9ch01	1947787	1947826	39	KOv8ch01	2327559	2327559	0	-	-	BolO_1g03610	-	-	-	0.65	0.75	0.89	No
SV_w_95189	Deletion	OXv9ch03	62152431	62152484	53	KOv8ch01	2329698	2329698	0	-	-	-	-	-	-	NA	NA	NA	NA
SV_w_95190	Deletion	OXv9ch03	62152540	62152697	157	KOv8ch01	2329754	2329754	0	-	-	-	-	-	-	NA	1	NA	NA
SV_w_95191	Insertion	OXv9ch03	62152985	62152985	0	KOv8ch01	2330044	2330056	12	-	-	-	-	-	-	1	NA	NA	NA
SV_w_7208	Deletion	OXv9ch01	1948093	1948103	10	KOv8ch01	2332674	2332674	0	-	-	BolO_1g03610	-	BolK_1g04430	BolK_1g04420	0.72	0.64	0.77	No
SV_w_7209	Deletion	OXv9ch01	1948164	1948195	31	KOv8ch01	2332735	2332735	0	-	-	BolO_1g03610	-	BolK_1g04430	BolK_1g04420	0.75	0.94	1	No
SV_w_6973	Insertion	OXv9ch01	1951164	1951164	0	KOv8ch01	2335796	2335859	63	-	BolO_1g03620	-	-	-	-	0.76	0.12	0.03	Yes
SV_w_6974	Insertion	OXv9ch01	1951390	1951390	0	KOv8ch01	2336085	2336095	10	-	BolO_1g03620	-	-	BolK_1g04440	-	0.79	0.01	0.13	Yes
SV_w_6975	Deletion	OXv9ch01	1951655	1951667	12	KOv8ch01	2336355	2336355	0	-	BolO_1g03620	-	-	BolK_1g04440	-	0.74	0.09	0.08	Yes
SV_w_5387	Deletion	OXv9ch01	1952510	1952567	57	KOv8ch01	2338931	2338931	0	-	-	BolO_1g03620	-	-	BolK_1g04440	0.69	0.01	0.1	Yes
SV_w_5388	Deletion	OXv9ch01	1953122	1953133	11	KOv8ch01	2339496	2339496	0	-	-	BolO_1g03620	-	-	BolK_1g04440	0.72	0.02	0.15	Yes
SV_b_60321a	Deletion	OXv9ch01	1956400	1959367	2967	KOv8ch01	2342752	2342757	5	-	-	BolO_1g03630	-	-	BolK_1g04450	0.73	0.07	0.16	Yes
SV_b_60322	Deletion	OXv9ch01	1960797	1963253	2456	KOv8ch01	2344196	2346432	2236	BolO_1g03640	-	BolO_1g03640	BolK_1g04460|BolK_1g04470	-	BolK_1g04460|BolK_1g04470	0.75	0.14	0.13	Yes
SV_b_60324a	Deletion	OXv9ch01	1969490	1969634	144	KOv8ch01	2352696	2352799	103	-	BolO_1g03660	BolO_1g03650	-	BolK_1g04490	BolK_1g04480	0.5	0.57	0.61	No
SV_w_6850	Insertion	OXv9ch01	1970043	1970043	0	KOv8ch01	2353202	2353234	32	-	BolO_1g03660	-	-	BolK_1g04490	-	0.52	0.55	0.61	No
SV_w_6851	Insertion	OXv9ch01	1970445	1970445	0	KOv8ch01	2353637	2353648	11	-	BolO_1g03660	-	-	BolK_1g04490	-	0.5	0.55	0.55	No
SV_w_7361	Deletion	OXv9ch01	1971428	1971474	46	KOv8ch01	2354634	2354634	0	-	BolO_1g03660	BolO_1g03670	-	BolK_1g04490	BolK_1g04500	0.5	0.59	0.58	No
SV_b_60326a	Deletion	OXv9ch01	1972189	1972241	52	KOv8ch01	2355360	2355360	0	-	BolO_1g03660	BolO_1g03670	-	BolK_1g04490	BolK_1g04500	0.49	0.58	0.66	No
SV_b_60329	Deletion	OXv9ch01	1976847	1977374	527	KOv8ch01	2360029	2360376	347	-	-	-	-	BolK_1g04520	-	0.38	0.48	0.31	No
SV_w_3860	Deletion	OXv9ch01	1983159	1983232	73	KOv8ch01	2366156	2366156	0	-	-	-	-	-	-	0.49	0.07	0.06	Yes
SV_w_3861	Insertion	OXv9ch01	1985713	1985713	0	KOv8ch01	2368630	2374863	6233	-	-	-	-	-	-	0.49	0.29	0.29	No
SV_w_3862	Deletion	OXv9ch01	1988458	1989547	1089	KOv8ch01	2377605	2377605	0	-	-	BolO_1g03700	-	-	BolK_1g04530	0.47	0.61	0.41	No
SV_w_3863	Insertion	OXv9ch01	1990347	1990347	0	KOv8ch01	2378404	2378445	41	-	-	-	-	-	-	0	NA	NA	NA
SV_w_1858	Insertion	OXv9ch01	1992414	1992414	0	KOv8ch01	2380520	2380532	12	-	-	-	-	BolK_1g04540	BolK_1g04550	0.5	0.18	NA	NA
SV_w_1859	Deletion	OXv9ch01	1995962	1995991	29	KOv8ch01	2384080	2384080	0	-	-	-	-	BolK_1g04540	-	0.22	0.44	NA	NA
SV_w_1860	Insertion	OXv9ch01	2015665	2015665	0	KOv8ch01	2403770	2406249	2479	-	-	-	-	-	-	0.9	0.13	0.1	Yes
SV_w_1861	Deletion	OXv9ch01	2015759	2015790	31	KOv8ch01	2406343	2406343	0	-	-	-	-	-	-	0.95	0.16	0.07	Yes
SV_w_1862	Deletion	OXv9ch01	2016996	2017221	225	KOv8ch01	2407548	2407548	0	-	-	BolO_1g03730	-	-	BolK_1g04580	0.96	0.15	0.22	Yes
SV_w_1863	Insertion	OXv9ch01	2017222	2017222	0	KOv8ch01	2407549	2407975	426	-	-	BolO_1g03730	-	-	BolK_1g04580	0.97	0.55	0.23	No
SV_w_1864	Insertion	OXv9ch01	2020521	2020521	0	KOv8ch01	2411285	2413831	2546	-	-	-	-	-	-	0.59	0.09	0.03	Yes
SV_w_1865	Insertion	OXv9ch01	2021720	2021720	0	KOv8ch01	2415032	2415042	10	-	BolO_1g03740	-	-	BolK_1g04590	-	1	0.73	0.92	No
SV_b_60331	Insertion	OXv9ch01	2022022	2022820	798	KOv8ch01	2415345	2419092	3747	BolO_1g03740	-	BolO_1g03740	BolK_1g04590|BolK_1g04600|BolK_1g04610	-	BolK_1g04590|BolK_1g04600|BolK_1g04610	0.58	0.29	0.78	No
SV_w_5958	Insertion	OXv9ch01	2023816	2023816	0	KOv8ch01	2420097	2420109	12	-	BolO_1g03750	BolO_1g03740	-	BolK_1g04620	BolK_1g04610	0.54	0.25	0.79	No
SV_w_5959	Deletion	OXv9ch01	2024334	2024349	15	KOv8ch01	2420626	2420626	0	BolO_1g03750	-	-	BolK_1g04620	-	-	0.62	0.41	0.81	No
SV_w_5960	Deletion	OXv9ch01	2026390	2026423	33	KOv8ch01	2422667	2422667	0	-	-	BolO_1g03750	-	-	BolK_1g04620|BolK_1g04630	0.66	0.51	0.3	No
SV_b_60332	Insertion	OXv9ch01	2026568	2026854	286	KOv8ch01	2422812	2425172	2360	-	-	BolO_1g03750	BolK_1g04630	-	BolK_1g04620|BolK_1g04630	0.48	0.27	0.15	No
SV_w_7234	Insertion	OXv9ch01	2026981	2026981	0	KOv8ch01	2425302	2425343	41	-	-	BolO_1g03750	-	-	-	0.39	0.02	0	Yes
SV_w_6135	Deletion	OXv9ch01	2029066	2029076	10	KOv8ch01	2427471	2427471	0	-	-	BolO_1g03760	-	-	BolK_1g04640	0.9	0.79	0.48	No
SV_b_60334a	Deletion	OXv9ch01	2030935	2031018	83	KOv8ch01	2429320	2429363	43	-	BolO_1g03760	BolO_1g03770	-	BolK_1g04640	BolK_1g04650	0.8	0.5	0.61	No
SV_w_1803	Deletion	OXv9ch01	2032156	2032296	140	KOv8ch01	2430501	2430501	0	-	BolO_1g03760	BolO_1g03770	-	BolK_1g04640	BolK_1g04650	0.91	0.12	NA	NA
SV_w_1169	Insertion	OXv9ch01	2065097	2065097	0	KOv8ch01	2463312	2463338	26	-	-	BolO_1g03840	-	-	BolK_1g04700|BolK_1g04710	0.88	0.8	0.9	No
SV_w_1170	Deletion	OXv9ch01	2065307	2072439	7132	KOv8ch01	2463553	2463553	0	-	-	BolO_1g03840|BolO_1g03850	-	-	BolK_1g04700|BolK_1g04710	0.91	0.73	0.89	No
SV_w_1171	Insertion	OXv9ch01	2087473	2087473	0	KOv8ch01	2478596	2478620	24	-	-	-	-	-	-	NA	NA	NA	NA
SV_w_1172	Deletion	OXv9ch01	2099895	2099905	10	KOv8ch01	2491042	2491042	0	-	-	-	-	-	-	0.94	0.85	NA	NA
SV_w_1173	Insertion	OXv9ch01	2114836	2114836	0	KOv8ch01	2505972	2505997	25	-	-	BolO_1g03950	-	-	BolK_1g04800	0.96	0.75	1	No
SV_b_60336	Insertion	OXv9ch01	2114927	2115142	215	KOv8ch01	2506088	2506827	739	-	-	BolO_1g03950	-	-	BolK_1g04800	0.92	0.66	0.67	No
SV_w_5197	Deletion	OXv9ch01	2116665	2116676	11	KOv8ch01	2508351	2508351	0	-	BolO_1g03960	-	-	BolK_1g04810	-	0.83	0.56	0.25	No
SV_w_5857	Insertion	OXv9ch01	2125123	2125123	0	KOv8ch01	2520580	2520610	30	-	BolO_1g03990	-	-	BolK_1g04830	BolK_1g04820	0.81	0.2	0.21	Yes
SV_w_5858	Insertion	OXv9ch01	2127059	2127059	0	KOv8ch01	2522555	2522565	10	-	BolO_1g03990	BolO_1g04000	-	BolK_1g04830	-	0.88	0.75	0.84	No
SV_w_107674	Deletion	OXv9ch02	65645011	65645199	188	KOv8ch01	2523648	2523648	0	-	-	-	-	-	-	NA	1	NA	NA
SV_w_107673	Deletion	OXv9ch02	65644466	65644559	93	KOv8ch01	2524099	2524099	0	-	-	-	-	-	-	NA	1	NA	NA
SV_w_107672	Insertion	OXv9ch02	65643959	65643959	0	KOv8ch01	2524607	2524618	11	-	-	-	-	-	-	NA	NA	NA	NA
SV_w_107671	Insertion	OXv9ch02	65643884	65643884	0	KOv8ch01	2524693	2524703	10	-	-	-	-	-	-	NA	NA	NA	NA
SV_w_107670	Insertion	OXv9ch02	65643813	65643813	0	KOv8ch01	2524774	2524794	20	-	-	-	-	-	-	NA	NA	NA	NA
SV_w_107669	Insertion	OXv9ch02	65642918	65642918	0	KOv8ch01	2525690	2525765	75	-	-	-	-	-	BolK_1g04840	NA	0	NA	NA
SV_w_7228	Insertion	OXv9ch01	2127865	2127865	0	KOv8ch01	2527179	2527189	10	-	-	BolO_1g04000	-	-	BolK_1g04840	0.88	0.67	0.75	No
SV_w_7229	Insertion	OXv9ch01	2128031	2128031	0	KOv8ch01	2527352	2527365	13	-	-	BolO_1g04000	-	BolK_1g04840	-	0.86	0.74	0.71	No
SV_b_60341	Deletion	OXv9ch01	2129239	2133984	4745	KOv8ch01	2528587	2529209	622	BolO_1g04010	-	-	BolK_1g04850	BolK_1g04840	-	0.98	0.9	1	No
SV_w_5621	Insertion	OXv9ch01	2134312	2134312	0	KOv8ch01	2529539	2529550	11	-	BolO_1g04010	-	-	BolK_1g04850	-	NA	NA	NA	NA
SV_b_60342	Insertion	OXv9ch01	2137624	2137812	188	KOv8ch01	2532861	2533065	204	-	BolO_1g04010	-	-	BolK_1g04850	-	0.84	0.67	0.81	No
SV_w_6609	Deletion	OXv9ch01	2144315	2144329	14	KOv8ch01	2539768	2539768	0	-	-	BolO_1g04030|BolO_1g04040|BolO_1g04050	-	BolK_1g04870	BolK_1g04870|BolK_1g04880	1	0.88	1	No
SV_b_60346	Insertion	OXv9ch01	2144993	2146369	1376	KOv8ch01	2540430	2542368	1938	BolO_1g04040	BolO_1g04050	BolO_1g04030|BolO_1g04050	BolK_1g04880	BolK_1g04890	BolK_1g04870|BolK_1g04890	0.99	0.85	0.9	No
SV_w_7782	Insertion	OXv9ch01	2147074	2147074	0	KOv8ch01	2543073	2543084	11	-	BolO_1g04050	-	-	BolK_1g04890	-	0.98	0.83	0.79	No
SV_w_6111	Insertion	OXv9ch01	2149559	2149559	0	KOv8ch01	2545570	2545582	12	-	BolO_1g04060	-	-	BolK_1g04900	-	0.98	0.87	1	No
SV_w_6112	Deletion	OXv9ch01	2150973	2150984	11	KOv8ch01	2546976	2546976	0	-	-	BolO_1g04060	-	-	BolK_1g04900	0.98	1	1	NA
SV_w_6113	Deletion	OXv9ch01	2151063	2151081	18	KOv8ch01	2547055	2547055	0	-	-	BolO_1g04060	-	-	BolK_1g04900	0.9	0.95	0.96	NA
SV_w_6114	Deletion	OXv9ch01	2151181	2151196	15	KOv8ch01	2547155	2547155	0	-	-	BolO_1g04060	-	-	BolK_1g04900	0.99	0.77	0.96	No
SV_w_6115	Deletion	OXv9ch01	2151272	2151294	22	KOv8ch01	2547231	2547231	0	-	-	BolO_1g04060	-	-	BolK_1g04900	0.79	0.66	0.75	No
SV_w_6116	Insertion	OXv9ch01	2151854	2151854	0	KOv8ch01	2547792	2547804	12	-	-	-	-	-	BolK_1g04900	0.96	0.77	NA	No
SV_b_60348	Insertion	OXv9ch01	2152299	2152409	110	KOv8ch01	2548245	2551854	3609	-	-	-	-	-	-	0.29	0.26	0.63	No
SV_w_7630	Deletion	OXv9ch01	2152899	2153162	263	KOv8ch01	2552346	2552346	0	-	-	-	-	BolK_1g04910	-	1	0.89	1	No
SV_w_7631	Insertion	OXv9ch01	2153427	2153427	0	KOv8ch01	2552610	2552634	24	-	-	-	-	-	BolK_1g04910	1	0.88	1	No
SV_w_7632	Insertion	OXv9ch01	2153609	2153609	0	KOv8ch01	2552816	2554124	1308	-	-	-	-	-	BolK_1g04910	0.61	0.5	0.8	No
SV_w_7633	Insertion	OXv9ch01	2154241	2154241	0	KOv8ch01	2554761	2554771	10	-	-	-	-	-	-	NA	NA	NA	NA
SV_w_7634	Deletion	OXv9ch01	2154262	2154273	11	KOv8ch01	2554792	2554792	0	-	BolO_1g04070	-	-	BolK_1g04920	-	0.72	0.57	0.93	No
SV_w_2697	Deletion	OXv9ch01	2156333	2156362	29	KOv8ch01	2556802	2556802	0	-	BolO_1g04070	-	-	BolK_1g04920	-	1	0.86	1	No
SV_b_60351a	Insertion	OXv9ch01	2171727	2171727	0	KOv8ch01	2572153	2572183	30	-	BolO_1g04090	BolO_1g04100	-	BolK_1g04940	BolK_1g04950	0.99	0.99	1	No
SV_w_7918	Deletion	OXv9ch01	2171940	2171951	11	KOv8ch01	2572390	2572390	0	BolO_1g04090	-	BolO_1g04100	-	-	BolK_1g04940|BolK_1g04950	0.99	0.99	1	No
SV_w_3550	Insertion	OXv9ch01	2177085	2177085	0	KOv8ch01	2576887	2577124	237	-	BolO_1g04110	BolO_1g04120	-	BolK_1g04950	BolK_1g04960	0.98	0.99	0.95	No
SV_w_3551	Deletion	OXv9ch01	2177701	2177720	19	KOv8ch01	2577742	2577742	0	-	BolO_1g04120	-	-	-	BolK_1g04960	0.9	0.93	0.77	No
SV_b_60353	Deletion	OXv9ch01	2186221	2187882	1661	KOv8ch01	2586236	2586745	509	-	BolO_1g04140|BolO_1g04150	BolO_1g04150|BolO_1g04160	-	BolK_1g04970	BolK_1g04980|BolK_1g04990	0.76	0.24	0.41	Yes
SV_w_2348	Deletion	OXv9ch01	2202810	2202820	10	KOv8ch01	2601690	2601690	0	-	-	BolO_1g04190	-	-	BolK_1g05010	0.96	0.18	0.38	Yes
SV_b_60354a	Deletion	OXv9ch01	2203333	2203465	132	KOv8ch01	2602219	2602274	55	-	BolO_1g04190	-	-	BolK_1g05010	-	0.97	0.43	0.52	Yes
SV_w_3760	Insertion	OXv9ch01	2204017	2204017	0	KOv8ch01	2602824	2602851	27	-	BolO_1g04190|BolO_1g04200	-	-	BolK_1g05010	-	0.99	0.39	0.57	Yes
SV_w_3761	Deletion	OXv9ch01	2207918	2207930	12	KOv8ch01	2606758	2606758	0	-	BolO_1g04200	BolO_1g04210	-	BolK_1g05020	BolK_1g05030	0.71	0.09	0.36	Yes
SV_w_3762	Insertion	OXv9ch01	2208147	2208147	0	KOv8ch01	2606975	2606990	15	-	BolO_1g04200	BolO_1g04210	-	BolK_1g05020	BolK_1g05030	0.99	0.14	0.68	Yes
SV_w_3763	Insertion	OXv9ch01	2208228	2208228	0	KOv8ch01	2607071	2607082	11	-	BolO_1g04200	BolO_1g04210	-	BolK_1g05020	BolK_1g05030	0.93	0.1	0.48	Yes
SV_w_3764	Deletion	OXv9ch01	2208355	2208366	11	KOv8ch01	2607212	2607212	0	-	-	BolO_1g04200|BolO_1g04210	-	-	BolK_1g05020|BolK_1g05030	0.94	0.11	0.68	Yes
SV_w_3765	Deletion	OXv9ch01	2211418	2211428	10	KOv8ch01	2610279	2610279	0	-	-	-	-	-	-	0.99	0.8	1	No
SV_w_3766	Deletion	OXv9ch01	2212023	2212080	57	KOv8ch01	2610868	2610884	16	-	-	-	-	-	-	1	0.81	1	No
SV_w_3767	Insertion	OXv9ch01	2213616	2213616	0	KOv8ch01	2612405	2612415	10	-	-	-	-	-	-	0.99	0.8	1	No
SV_w_5493	Insertion	OXv9ch01	2225141	2225141	0	KOv8ch01	2626779	2626812	33	-	-	-	-	-	-	0.6	0.4	0.65	No
SV_w_5494	Insertion	OXv9ch01	2225166	2225166	0	KOv8ch01	2626837	2626847	10	-	-	-	-	-	-	1	0.79	1	No
SV_w_3775	Deletion	OXv9ch01	2231964	2231992	28	KOv8ch01	2642783	2642783	0	-	BolO_1g04220	-	-	BolK_1g05050	-	0.82	0.17	0.68	Yes
SV_w_3776	Deletion	OXv9ch01	2235622	2235667	45	KOv8ch01	2646408	2646408	0	-	BolO_1g04240	BolO_1g04230	-	BolK_1g05060	-	0.86	0.74	0.88	No
SV_w_3777	Insertion	OXv9ch01	2237459	2237459	0	KOv8ch01	2648200	2648212	12	BolO_1g04240	-	BolO_1g04250	BolK_1g05060	-	BolK_1g05070	0.75	0	0.2	Yes
SV_b_60359a	Deletion	OXv9ch01	2239366	2239583	217	KOv8ch01	2650123	2650176	53	-	BolO_1g04250	BolO_1g04240	-	BolK_1g05070	BolK_1g05060|BolK_1g05080	1	0.92	0.98	No
SV_w_6480	Deletion	OXv9ch01	2244191	2244621	430	KOv8ch01	2653555	2653555	0	BolO_1g04260	-	-	BolK_1g05080	-	-	0.64	0.3	0.16	Yes
SV_w_940	Deletion	OXv9ch01	2246758	2246774	16	KOv8ch01	2655698	2655698	0	-	-	BolO_1g04270	-	-	BolK_1g05090	0.83	0.01	0.03	Yes
SV_w_941	Insertion	OXv9ch01	2254428	2254428	0	KOv8ch01	2663349	2667832	4483	-	BolO_1g04290	-	-	BolK_1g05110	-	0.92	0.68	0.97	No
SV_w_942	Deletion	OXv9ch01	2268062	2268073	11	KOv8ch01	2681461	2681461	0	-	-	BolO_1g04310|BolO_1g04320	-	-	BolK_1g05130|BolK_1g05140	0.72	0.63	0.3	No
SV_w_943	Insertion	OXv9ch01	2303676	2303676	0	KOv8ch01	2717058	2717317	259	-	-	BolO_1g04370	-	-	BolK_1g05200	0.43	0.02	0	Yes
SV_b_60363	Deletion	OXv9ch01	2308983	2310042	1059	KOv8ch01	2722627	2722746	119	-	-	BolO_1g04400	-	-	BolK_1g05230	0.63	0.44	0.22	No
SV_w_7891	Deletion	OXv9ch01	2310077	2310109	32	KOv8ch01	2722781	2722781	0	-	-	BolO_1g04400	-	-	BolK_1g05230	0.57	0.02	0.21	Yes
SV_b_60364	Insertion	OXv9ch01	2310637	2311001	364	KOv8ch01	2723298	2729910	6612	-	-	-	-	-	BolK_1g05230	0.52	0	0.03	Yes
SV_w_7374	Insertion	OXv9ch01	2311608	2311608	0	KOv8ch01	2730520	2730555	35	-	-	-	-	-	-	0.51	0.01	0	Yes
SV_w_7375	Insertion	OXv9ch01	2312134	2312134	0	KOv8ch01	2731083	2731107	24	-	-	-	-	-	-	0.56	0	0.03	Yes
SV_b_60365a	Insertion	OXv9ch01	2312542	2312564	22	KOv8ch01	2731511	2731746	235	-	-	-	-	-	-	0.54	0	0.03	Yes
SV_w_7578	Insertion	OXv9ch01	2312702	2312702	0	KOv8ch01	2731885	2731915	30	-	-	-	-	-	-	0.54	0	0.03	Yes
SV_b_60366	Insertion	OXv9ch01	2313253	2314118	865	KOv8ch01	2732465	2733576	1111	-	-	BolO_1g04410	-	-	BolK_1g05240	0.55	0	0.03	Yes
SV_w_1788	Insertion	OXv9ch01	2314916	2314916	0	KOv8ch01	2734372	2734405	33	-	-	BolO_1g04410	-	-	BolK_1g05240	0.54	0	0.03	Yes
SV_w_1789	Insertion	OXv9ch01	2324032	2324032	0	KOv8ch01	2743513	2743525	12	-	-	-	-	-	-	0.51	0.57	0	No
SV_w_1790	Insertion	OXv9ch01	2326184	2326184	0	KOv8ch01	2745682	2745735	53	-	-	-	-	-	-	0.48	0.6	0.03	No
SV_w_1791	Deletion	OXv9ch01	2327048	2329313	2265	KOv8ch01	2746600	2746600	0	-	-	-	-	-	-	0.51	0.54	0	No
SV_w_1792	Insertion	OXv9ch01	2340046	2340046	0	KOv8ch01	2757325	2757407	82	-	-	-	-	-	BolK_1g05270	0.44	0.58	0.03	No
SV_w_1793	Insertion	OXv9ch01	2340606	2340606	0	KOv8ch01	2757967	2758226	259	-	-	BolO_1g04450	-	-	BolK_1g05270	0.59	0.57	0.03	No
SV_w_1794	Insertion	OXv9ch01	2342851	2342851	0	KOv8ch01	2760463	2760503	40	-	BolO_1g04450	-	-	BolK_1g05270	-	0.47	0.55	0.04	No
SV_w_1795	Insertion	OXv9ch01	2352125	2352129	4	KOv8ch01	2769769	2769801	32	-	-	-	-	-	-	0.18	0.3	0	NA
SV_w_1796	Insertion	OXv9ch01	2352252	2352252	0	KOv8ch01	2769924	2769948	24	-	-	-	-	-	-	0.26	0.28	0	No
SV_w_802	Insertion	OXv9ch01	2361105	2361105	0	KOv8ch01	2779553	2779565	12	-	BolO_1g04460	-	-	BolK_1g05280	-	0.22	0	0	NA
SV_w_803	Deletion	OXv9ch01	2364872	2364893	21	KOv8ch01	2783333	2783333	0	-	-	BolO_1g04470	-	-	BolK_1g05290	0.58	0.6	0.15	No
SV_w_804	Insertion	OXv9ch01	2417597	2417605	8	KOv8ch01	2836046	2836074	28	-	BolO_1g04590	BolO_1g04600|BolO_1g04620	-	BolK_1g05420	BolK_1g05430	0.95	0.95	0.98	No
SV_w_805	Insertion	OXv9ch01	2418786	2418786	0	KOv8ch01	2837247	2837268	21	-	BolO_1g04600|BolO_1g04610	BolO_1g04590|BolO_1g04620	-	BolK_1g05430	BolK_1g05420|BolK_1g05440	0.7	0.22	0.06	Yes
SV_w_806	Deletion	OXv9ch01	2419279	2419360	81	KOv8ch01	2837757	2837757	0	-	BolO_1g04610	BolO_1g04590|BolO_1g04620	-	-	BolK_1g05420|BolK_1g05440	0.7	0.21	0.17	Yes
SV_w_1673	Deletion	OXv9ch01	2428246	2428274	28	KOv8ch01	2846647	2846647	0	-	-	BolO_1g04610	-	-	BolK_1g05450	1	1	1	NA
SV_w_1674	Insertion	OXv9ch01	2437889	2437889	0	KOv8ch01	2856260	2858457	2197	-	-	BolO_1g04660	-	-	BolK_1g05490	0.84	0.51	0.73	No
SV_w_1675	Insertion	OXv9ch01	2441196	2441196	0	KOv8ch01	2861766	2861786	20	-	BolO_1g04680	BolO_1g04670	-	BolK_1g05510	BolK_1g05500	0.85	0.45	NA	No
SV_w_6923	Insertion	OXv9ch01	2451779	2451779	0	KOv8ch01	2872362	2872401	39	-	BolO_1g04690	-	-	BolK_1g05520	-	0.78	0.76	0.38	No
SV_w_6924	Deletion	OXv9ch01	2452652	2452664	12	KOv8ch01	2873273	2873273	0	-	BolO_1g04690	-	-	BolK_1g05520	-	0.71	0.73	0.25	No
SV_w_5750	Deletion	OXv9ch01	2457909	2458137	228	KOv8ch01	2878824	2878824	0	BolO_1g04700	-	-	BolK_1g05530	-	-	0.66	0.73	0.5	NA
SV_w_5751	Deletion	OXv9ch01	2460500	2460510	10	KOv8ch01	2881188	2881188	0	-	BolO_1g04700	-	-	BolK_1g05530	-	0.76	0.9	0.96	No
SV_w_5881	Insertion	OXv9ch01	2464465	2464465	0	KOv8ch01	2885138	2885153	15	-	-	BolO_1g04710	-	-	BolK_1g05540	0.93	0.75	1	No
SV_w_6731	Deletion	OXv9ch01	2469708	2469732	24	KOv8ch01	2890380	2890380	0	-	BolO_1g04720	BolO_1g04730	-	BolK_1g05550	BolK_1g05560	0.8	0.54	0.77	No
SV_w_6825	Deletion	OXv9ch01	2470834	2470846	12	KOv8ch01	2891490	2891490	0	-	BolO_1g04720	BolO_1g04730	-	BolK_1g05550	BolK_1g05560	0.95	0.97	1	No
SV_b_60378a	Insertion	OXv9ch01	2471226	2471226	0	KOv8ch01	2891870	2896212	4342	BolO_1g04720	-	BolO_1g04730|BolO_1g04740	BolK_1g05550|BolK_1g05560	-	BolK_1g05560|BolK_1g05570|BolK_1g05580	0.82	0.11	0.17	Yes
SV_w_2657	Insertion	OXv9ch01	2484293	2484293	0	KOv8ch01	2909274	2909295	21	-	BolO_1g04770	BolO_1g04760	-	BolK_1g05610	BolK_1g05600	0.87	0.35	1	Yes
SV_b_60379a	Deletion	OXv9ch01	2484965	2485186	221	KOv8ch01	2909997	2909997	0	-	BolO_1g04770	BolO_1g04760	-	BolK_1g05610	-	0.79	0.26	0.4	Yes
SV_w_6180	Insertion	OXv9ch01	2485982	2485982	0	KOv8ch01	2910788	2910799	11	-	BolO_1g04770	-	-	BolK_1g05610	-	0.9	0.51	0.44	No
SV_w_5772	Insertion	OXv9ch01	2488069	2488081	12	KOv8ch01	2912884	2912909	25	-	BolO_1g04780	-	-	BolK_1g05620	-	0.9	0.49	1	No
SV_w_5773	Deletion	OXv9ch01	2488922	2488935	13	KOv8ch01	2913750	2913750	0	-	BolO_1g04780	-	-	BolK_1g05620	-	0.81	0.47	1	No
SV_b_60381	Insertion	OXv9ch01	2490214	2491423	1209	KOv8ch01	2915029	2916465	1436	BolO_1g04790	-	BolO_1g04780	BolK_1g05630	-	BolK_1g05620	0.9	0.44	0.94	Yes
SV_w_2502	Insertion	OXv9ch01	2493983	2493983	0	KOv8ch01	2919023	2919051	28	-	-	BolO_1g04790|BolO_1g04800	-	-	BolK_1g05630	0.95	0.33	0.93	Yes
SV_w_2503	Insertion	OXv9ch01	2494130	2494130	0	KOv8ch01	2919197	2919265	68	-	-	BolO_1g04790|BolO_1g04800	-	-	BolK_1g05630	0.85	0.21	NA	Yes
SV_w_2504	Insertion	OXv9ch01	2494506	2494506	0	KOv8ch01	2919642	2920455	813	-	-	BolO_1g04790|BolO_1g04800	-	-	BolK_1g05630|BolK_1g05640	0.95	0.43	0.94	Yes
SV_w_2505	Insertion	OXv9ch01	2494552	2494552	0	KOv8ch01	2920503	2921205	702	-	-	BolO_1g04790|BolO_1g04800	-	-	BolK_1g05630|BolK_1g05640	0.95	0.44	0.94	Yes
SV_w_2506	Deletion	OXv9ch01	2506184	2506414	230	KOv8ch01	2932848	2932848	0	-	-	BolO_1g04840	-	-	BolK_1g05680	0.83	0.06	0	Yes
SV_w_2507	Insertion	OXv9ch01	2506667	2506667	0	KOv8ch01	2933096	2933138	42	-	-	BolO_1g04840	-	-	BolK_1g05680	0.78	0.02	0	Yes
SV_b_60382	Insertion	OXv9ch01	2511481	2516399	4918	KOv8ch01	2937937	2946013	8076	-	BolO_1g04840|BolO_1g04850	BolO_1g04850	-	BolK_1g05680	BolK_1g05690	0.89	0.23	0.21	Yes
SV_w_2197	Insertion	OXv9ch01	2523044	2523044	0	KOv8ch01	2952639	2953202	563	-	BolO_1g04870	BolO_1g04860	-	-	BolK_1g05700|BolK_1g05710|BolK_1g05720|BolK_1g05730|BolK_1g05740	0.74	0.18	0.05	Yes
SV_w_2198	Deletion	OXv9ch01	2523604	2523687	83	KOv8ch01	2953762	2953762	0	BolO_1g04870	-	BolO_1g04860	BolK_1g05720	-	BolK_1g05700|BolK_1g05730|BolK_1g05740	0.33	0.27	0.13	No
SV_w_2199	Deletion	OXv9ch01	2539592	2539637	45	KOv8ch01	2969667	2969667	0	-	BolO_1g04910	-	-	BolK_1g05780	-	0.56	0.04	0.09	Yes
SV_b_60388a	Deletion	OXv9ch01	2548815	2556759	7944	KOv8ch01	2978891	2978891	0	-	-	BolO_1g04920	-	-	BolK_1g05790	0.8	0.63	0.56	No
SV_w_1604	Insertion	OXv9ch01	2559594	2559594	0	KOv8ch01	2981182	2981194	12	-	BolO_1g04930	-	-	BolK_1g05800	-	0.55	0.3	0	No
SV_w_1605	Deletion	OXv9ch01	2560166	2560180	14	KOv8ch01	2981765	2981765	0	-	BolO_1g04930	-	-	BolK_1g05800	-	0.59	0.48	0	No
SV_w_1606	Insertion	OXv9ch01	2560903	2560903	0	KOv8ch01	2982493	2982540	47	-	BolO_1g04930	-	-	BolK_1g05800	-	0.88	0.77	0.67	No
SV_w_1607	Deletion	OXv9ch01	2578293	2578867	574	KOv8ch01	2999937	2999937	0	-	BolO_1g04940	-	-	BolK_1g05810	-	1	0.89	1	No
SV_w_1608	Insertion	OXv9ch01	2589327	2589327	0	KOv8ch01	3010390	3014244	3854	BolO_1g04960	-	BolO_1g04950	BolK_1g05830	-	BolK_1g05820	0.58	0.04	0	Yes
SV_w_4016	Deletion	OXv9ch01	2592557	2592595	38	KOv8ch01	3017459	3017459	0	-	-	BolO_1g04970	-	-	BolK_1g05840	0.97	0.61	1	NA
SV_w_4017	Insertion	OXv9ch01	2594659	2594659	0	KOv8ch01	3019522	3019558	36	-	-	BolO_1g04980	-	-	-	1	0.89	1	No
SV_w_4018	Insertion	OXv9ch01	2594983	2594983	0	KOv8ch01	3019881	3021417	1536	-	-	BolO_1g04980	-	-	BolK_1g05850	0.9	0.39	0.09	Yes
SV_w_4019	Insertion	OXv9ch01	2595797	2595797	0	KOv8ch01	3022228	3022243	15	-	-	BolO_1g04980	-	-	BolK_1g05850	0.88	0.26	NA	NA
SV_w_2147	Insertion	OXv9ch01	2603938	2603938	0	KOv8ch01	3030388	3030400	12	-	-	BolO_1g04990	-	-	-	1	0.38	0.93	Yes
SV_w_2148	Insertion	OXv9ch01	2604494	2604494	0	KOv8ch01	3030958	3030968	10	-	-	BolO_1g04990	-	-	-	1	0.53	1	No
SV_w_2149	Insertion	OXv9ch01	2607598	2607598	0	KOv8ch01	3034071	3034175	104	-	BolO_1g04990	-	-	-	-	0.99	0.95	0.92	NA
SV_w_2150	Insertion	OXv9ch01	2607741	2607741	0	KOv8ch01	3034318	3034387	69	-	BolO_1g04990	-	-	-	-	0.86	0.34	NA	NA
SV_w_2151	Deletion	OXv9ch01	2608884	2608901	17	KOv8ch01	3035536	3035536	0	BolO_1g04990	-	-	-	-	-	0.94	0.35	0.94	NA
SV_w_2152	Insertion	OXv9ch01	2613158	2613158	0	KOv8ch01	3039789	3039802	13	-	-	-	-	-	-	0.9	0.15	NA	NA
SV_w_2153	Deletion	OXv9ch01	2614908	2614965	57	KOv8ch01	3041552	3041552	0	-	-	-	-	-	-	0.97	0.19	1	NA
SV_w_2154	Insertion	OXv9ch01	2622653	2622653	0	KOv8ch01	3049235	3049250	15	-	-	BolO_1g05020|BolO_1g05030	-	-	BolK_1g05880|BolK_1g05890	0.96	0.68	0.9	No
SV_w_2155	Insertion	OXv9ch01	2624728	2624728	0	KOv8ch01	3051334	3051555	221	-	BolO_1g05030	BolO_1g05040	-	-	BolK_1g05900	1	0.62	1	No
SV_w_2156	Deletion	OXv9ch01	2624806	2624817	11	KOv8ch01	3051633	3051633	0	-	-	BolO_1g05040	-	-	BolK_1g05900	0.38	0.2	0.42	No
SV_w_2157	Deletion	OXv9ch01	2625073	2625133	60	KOv8ch01	3051889	3051889	0	-	-	BolO_1g05040	-	-	BolK_1g05900	0.34	0.2	0.4	No
SV_w_5267	Insertion	OXv9ch01	2627578	2627578	0	KOv8ch01	3054333	3054389	56	BolO_1g05050	-	-	BolK_1g05910	-	-	0.09	0.04	0	No
SV_w_5268	Insertion	OXv9ch01	2627685	2627685	0	KOv8ch01	3054499	3054520	21	BolO_1g05050	-	-	BolK_1g05910	-	-	NA	NA	NA	NA
SV_w_5269	Insertion	OXv9ch01	2627901	2627901	0	KOv8ch01	3054737	3054752	15	-	-	-	-	-	-	0.17	0.51	0	Yes
SV_w_5270	Deletion	OXv9ch01	2629111	2629124	13	KOv8ch01	3055962	3055962	0	-	-	-	-	-	-	0.49	0.51	0.1	NA
SV_w_95354	Deletion	OXv9ch01	2632362	2632522	160	KOv8ch01	3059211	3059211	0	-	BolO_1g05060	-	-	BolK_1g05920	-	NA	0.99	NA	NA
SV_w_95455	Deletion	OXv9ch01	2628122	2628134	12	KOv8ch01	3065219	3065219	0	-	-	-	-	-	BolK_1g05930	0.99	0.97	0.92	NA
SV_w_95456	Deletion	OXv9ch01	2628583	2628596	13	KOv8ch01	3065668	3065668	0	-	-	-	-	-	BolK_1g05930	1	1	1	NA
SV_b_870	Deletion	OXv9ch01	2629909	2632152	2243	KOv8ch01	3066967	3067747	780	BolO_1g05060	-	BolO_1g05060	BolK_1g05930	-	BolK_1g05930	0.82	0.26	0.48	Yes
SV_b_60395	Deletion	OXv9ch01	2640492	2640837	345	KOv8ch01	3076065	3076390	325	BolO_1g05090	-	-	BolK_1g05950	-	-	0.8	0.13	0.19	Yes
SV_w_4660	Insertion	OXv9ch01	2642777	2642777	0	KOv8ch01	3078314	3078386	72	-	BolO_1g05090	-	-	BolK_1g05950	-	0.92	0.5	0.56	No
SV_w_4661	Insertion	OXv9ch01	2645465	2645465	0	KOv8ch01	3081065	3081079	14	-	-	BolO_1g05090	-	-	BolK_1g05950	0.79	0.09	0.75	Yes
SV_b_60397	Insertion	OXv9ch01	2649089	2649202	113	KOv8ch01	3084698	3084853	155	BolO_1g05100	-	BolO_1g05110	BolK_1g05960	-	BolK_1g05970	0.77	0.41	0.73	No
SV_w_2747	Deletion	OXv9ch01	2649342	2649354	12	KOv8ch01	3084990	3084990	0	-	BolO_1g05100	BolO_1g05110	-	BolK_1g05960	BolK_1g05970	0.87	0.8	0.93	No
SV_w_2748	Deletion	OXv9ch01	2650129	2650164	35	KOv8ch01	3085765	3085765	0	-	-	BolO_1g05100|BolO_1g05110	-	-	BolK_1g05960|BolK_1g05970	0.9	0.6	1	No
SV_w_2749	Insertion	OXv9ch01	2662203	2662203	0	KOv8ch01	3097801	3097842	41	-	BolO_1g05120|BolO_1g05130	BolO_1g05120	-	BolK_1g05990	BolK_1g06000	0.82	0.43	0.88	No
SV_w_5520	Deletion	OXv9ch01	2663410	2663679	269	KOv8ch01	3099041	3099041	0	-	BolO_1g05120	BolO_1g05120|BolO_1g05130	-	-	BolK_1g05990|BolK_1g06000	0.96	0.55	1	No
SV_w_5521	Insertion	OXv9ch01	2665824	2665824	0	KOv8ch01	3101173	3101195	22	-	BolO_1g05120	-	-	BolK_1g06000	-	0.81	0.71	0.85	No
SV_w_5071	Deletion	OXv9ch01	2676916	2676976	60	KOv8ch01	3110891	3110891	0	-	-	BolO_1g05140	-	-	BolK_1g06010	0.81	0.68	0.88	No
SV_b_60401	Deletion	OXv9ch01	2681910	2684475	2565	KOv8ch01	3115840	3117654	1814	BolO_1g05150	-	-	BolK_1g06020	BolK_1g06010	-	0.97	0.76	1	No
SV_w_95184	Deletion	OXv9ch00	969186	969206	20	KOv8ch01	3120570	3120570	0	-	-	-	-	-	BolK_1g06020	1	NA	1	NA
SV_w_5432	Deletion	OXv9ch01	2695615	2695676	61	KOv8ch01	3133964	3133964	0	-	-	-	-	BolK_1g06060	-	0.95	0.83	1	NA
SV_b_60403a	Insertion	OXv9ch01	2696822	2696822	0	KOv8ch01	3135089	3136780	1691	-	-	-	BolK_1g06070|BolK_1g06080	BolK_1g06060	BolK_1g06070|BolK_1g06080	0.85	0.16	0.97	Yes
SV_w_6616	Deletion	OXv9ch01	2697398	2697450	52	KOv8ch01	3137356	3137356	0	-	BolO_1g05170	-	BolK_1g06080	BolK_1g06060	BolK_1g06070	0.76	0.06	0.97	Yes
SV_b_60404	Insertion	OXv9ch01	2698332	2698357	25	KOv8ch01	3138236	3138282	46	-	BolO_1g05170	-	-	BolK_1g06060	BolK_1g06070	0.76	0.02	0.97	Yes
SV_b_60405	Insertion	OXv9ch01	2698615	2699061	446	KOv8ch01	3138540	3140913	2373	-	BolO_1g05170	-	-	BolK_1g06060	-	0.78	0.03	0.97	Yes
SV_w_7119	Deletion	OXv9ch01	2699207	2699229	22	KOv8ch01	3141059	3141059	0	BolO_1g05170	-	-	BolK_1g06060	-	-	0.79	0.03	0.97	Yes
SV_b_60406a	Deletion	OXv9ch01	2700890	2701368	478	KOv8ch01	3142731	3142731	0	-	-	BolO_1g05170	-	BolK_1g06060	-	0.99	0.71	1	No
SV_w_6505	Insertion	OXv9ch01	2702984	2702984	0	KOv8ch01	3144319	3144330	11	-	-	BolO_1g05180	-	-	BolK_1g06060|BolK_1g06090	0.75	0.33	1	Yes
SV_w_6506	Deletion	OXv9ch01	2703516	2703566	50	KOv8ch01	3144861	3144861	0	BolO_1g05180	-	BolO_1g05180	-	-	BolK_1g06090	0.78	0.02	0.97	Yes
SV_b_60409a	Insertion	OXv9ch01	2706059	2706063	4	KOv8ch01	3147136	3147292	156	-	-	-	-	-	-	0.9	0.22	1	Yes
SV_w_6721	Insertion	OXv9ch01	2706847	2706847	0	KOv8ch01	3148076	3148110	34	-	BolO_1g05190	-	-	BolK_1g06100	-	0.75	0.04	1	Yes
SV_w_6569	Insertion	OXv9ch01	2717027	2717027	0	KOv8ch01	3155860	3157686	1826	-	-	BolO_1g05200	-	-	-	0.78	0.05	0.97	Yes
SV_w_7809	Insertion	OXv9ch01	2719501	2719501	0	KOv8ch01	3171361	3171377	16	-	-	BolO_1g05210	-	-	-	NA	0.1	NA	NA
SV_w_7231	Insertion	OXv9ch01	2740936	2740936	0	KOv8ch01	3192379	3192400	21	-	BolO_1g05240	-	-	BolK_1g06140	-	0.34	0.16	0.03	No
SV_w_7232	Insertion	OXv9ch01	2741005	2741005	0	KOv8ch01	3192470	3192482	12	-	BolO_1g05240	-	-	BolK_1g06140	-	0.26	0.09	0.03	No
SV_w_7233	Deletion	OXv9ch01	2741008	2741019	11	KOv8ch01	3192485	3192485	0	-	BolO_1g05240	-	-	BolK_1g06140	-	0.35	0.2	0.04	No
SV_w_2134	Deletion	OXv9ch01	2759539	2759549	10	KOv8ch01	3211008	3211008	0	-	BolO_1g05290	-	-	BolK_1g06190	-	1	1	1	No
SV_w_1408	Deletion	OXv9ch01	2772502	2772762	260	KOv8ch01	3232108	3232108	0	-	BolO_1g05300	-	-	-	BolK_1g06230	1	0.9	NA	NA
SV_w_800	Deletion	OXv9ch01	2847035	2847054	19	KOv8ch01	3292330	3292330	0	-	-	-	-	-	-	0.13	0	NA	NA
SV_w_801	Deletion	OXv9ch01	2848468	2848548	80	KOv8ch01	3293744	3293744	0	BolO_1g05430	-	-	BolK_1g06300	-	-	0.94	0.25	NA	NA
SV_b_60419b	Deletion	OXv9ch01	2850209	2858784	8575	KOv8ch01	3295373	3295373	0	-	-	BolO_1g05430|BolO_1g05440	-	-	BolK_1g06300|BolK_1g06310	1	0.87	1	No
SV_w_1279	Deletion	OXv9ch01	2863323	2863748	425	KOv8ch01	3301273	3301273	0	-	BolO_1g05460	BolO_1g05450|BolO_1g05460|BolO_1g05470	-	-	BolK_1g06330|BolK_1g06340	0.47	0.41	0.43	No
SV_w_1280	Insertion	OXv9ch01	2889026	2889026	0	KOv8ch01	3326547	3326578	31	-	-	-	-	-	-	0.67	0.04	0.05	Yes
SV_b_60421a	Insertion	OXv9ch01	2915776	2915776	0	KOv8ch01	3353981	3373027	19046	-	-	BolO_1g05550	BolK_1g06470	-	BolK_1g06470|BolK_1g06480	0.68	0.45	0.2	No
SV_w_1315	Deletion	OXv9ch01	2914762	2914786	24	KOv8ch01	3372036	3372036	0	-	-	BolO_1g05550	-	-	BolK_1g06480	1	1	NA	NA
SV_w_1316	Deletion	OXv9ch01	2916235	2916424	189	KOv8ch01	3373488	3373488	0	-	BolO_1g05550	-	-	BolK_1g06480	-	0.74	0.45	0.11	No
SV_w_1317	Deletion	OXv9ch01	2952093	2952108	15	KOv8ch01	3409154	3409154	0	-	BolO_1g05600	-	-	BolK_1g06540	-	0.79	0.34	0.1	Yes
SV_b_60422	Insertion	OXv9ch01	2953130	2954290	1160	KOv8ch01	3410180	3415298	5118	-	-	BolO_1g05600|BolO_1g05610	BolK_1g06550	-	BolK_1g06540|BolK_1g06550|BolK_1g06560	0.53	0.49	0.32	NA
SV_b_60423a	Insertion	OXv9ch01	2954849	2954849	0	KOv8ch01	3415857	3415913	56	-	BolO_1g05610	BolO_1g05600	-	BolK_1g06560	-	0.83	0.57	0.43	No
SV_w_5438	Insertion	OXv9ch01	2955061	2955061	0	KOv8ch01	3416097	3416107	10	-	BolO_1g05610	-	-	BolK_1g06560	-	0.83	0.55	0.45	No
SV_w_5439	Deletion	OXv9ch01	2955239	2955249	10	KOv8ch01	3416285	3416285	0	-	BolO_1g05610	-	-	BolK_1g06560	-	0.71	0.61	0.5	NA
SV_w_5440	Insertion	OXv9ch01	2957680	2957680	0	KOv8ch01	3418714	3418725	11	-	BolO_1g05610	-	-	BolK_1g06560	-	0.81	0.56	0.44	No
SV_w_5441	Insertion	OXv9ch01	2958370	2958370	0	KOv8ch01	3419413	3419434	21	BolO_1g05610	-	-	BolK_1g06560	-	-	0.83	0.57	0.41	No
SV_w_5163	Insertion	OXv9ch01	2959248	2959248	0	KOv8ch01	3420305	3420335	30	-	BolO_1g05610	-	-	BolK_1g06560	-	0.89	0.12	0.67	Yes
SV_b_60425	Insertion	OXv9ch01	2962262	2962312	50	KOv8ch01	3423348	3423415	67	-	BolO_1g05610	-	-	BolK_1g06560	-	0.82	0.6	0.44	No
SV_w_3624	Insertion	OXv9ch01	2963622	2963622	0	KOv8ch01	3424719	3424735	16	-	BolO_1g05610	-	-	BolK_1g06560	-	0.8	0.29	0	Yes
SV_w_3625	Deletion	OXv9ch01	2963645	2963696	51	KOv8ch01	3424758	3424758	0	-	BolO_1g05610	-	-	BolK_1g06560	-	0.68	0.15	0.03	Yes
SV_w_3626	Insertion	OXv9ch01	2964087	2964087	0	KOv8ch01	3425149	3425164	15	-	BolO_1g05610	-	-	BolK_1g06560	-	0.8	0.6	0.43	No
SV_w_3627	Deletion	OXv9ch01	2964381	2964393	12	KOv8ch01	3425455	3425455	0	-	BolO_1g05620	-	-	BolK_1g06560|BolK_1g06570	-	0.8	0.5	0.45	No
SV_w_3628	Insertion	OXv9ch01	2968569	2968569	0	KOv8ch01	3429637	3429648	11	-	-	BolO_1g05620	-	-	BolK_1g06570	0.91	0.11	0.37	Yes
SV_w_3629	Insertion	OXv9ch01	2972194	2972194	0	KOv8ch01	3433276	3433348	72	-	-	-	-	-	-	0.92	0.09	0.41	Yes
SV_w_7715	Deletion	OXv9ch01	2990086	2990101	15	KOv8ch01	3436110	3436110	0	-	-	-	-	-	-	0.94	0.13	0.36	Yes
SV_w_90290	Insertion	OXv9ch01	42247819	42247819	0	KOv8ch01	3437415	3437680	265	-	-	-	-	-	-	0.81	0.01	0.25	Yes
SV_b_60429	Insertion	OXv9ch01	2991616	2994499	2883	KOv8ch01	3441593	3456340	14747	-	-	-	BolK_1g06590|BolK_1g06600	-	BolK_1g06590|BolK_1g06600	0.95	0.26	0.68	Yes
SV_w_5168	Deletion	OXv9ch01	2999125	2999379	254	KOv8ch01	3460977	3460977	0	-	-	-	-	BolK_1g06610	-	0.83	0.78	0.91	No
SV_w_7948	Insertion	OXv9ch01	3002831	3002831	0	KOv8ch01	3463357	3463378	21	-	BolO_1g05650	-	BolK_1g06610	-	-	0.74	0.62	NA	NA
SV_w_7949	Insertion	OXv9ch01	3003156	3003156	0	KOv8ch01	3463700	3463713	13	-	BolO_1g05650	-	-	-	BolK_1g06610	0.72	0.28	0.69	Yes
SV_b_60431	Insertion	OXv9ch01	3004954	3006145	1191	KOv8ch01	3467072	3470932	3860	-	BolO_1g05650	-	BolK_1g06620|BolK_1g06630	-	BolK_1g06620|BolK_1g06630	0.82	0.6	0.94	No
SV_w_7039	Deletion	OXv9ch01	3003412	3003443	31	KOv8ch01	3471172	3471172	0	-	BolO_1g05650	-	-	-	BolK_1g06630	0.74	0.31	0.87	Yes
SV_w_7040	Deletion	OXv9ch01	3004843	3004857	14	KOv8ch01	3472564	3472564	0	-	BolO_1g05650	-	-	-	-	0.88	0.49	0.93	No
SV_b_93049	Deletion	OXv9ch01	3009155	3046304	37149	KOv8ch01	3472661	3472878	217	BolO_1g05650|BolO_1g05660|BolO_1g05670	-	BolO_1g05650|BolO_1g05660|BolO_1g05670	-	-	-	0.76	0.44	0.9	No
SV_b_60432	Deletion	OXv9ch01	3046778	3055217	8439	KOv8ch01	3473352	3474365	1013	BolO_1g05680	-	BolO_1g05660|BolO_1g05670|BolO_1g05680	-	-	-	0.99	0.39	1	Yes
SV_w_7647	Deletion	OXv9ch01	3057731	3057765	34	KOv8ch01	3476082	3476082	0	-	-	-	-	-	-	1	0.42	1	Yes
SV_b_60435a	Deletion	OXv9ch01	3060063	3060428	365	KOv8ch01	3478368	3478451	83	-	-	BolO_1g05690	-	-	BolK_1g06640	1	0.37	1	Yes
SV_w_3453	Deletion	OXv9ch01	3060799	3060842	43	KOv8ch01	3478823	3478823	0	-	-	BolO_1g05690	-	-	BolK_1g06640	1	0.87	1	No
SV_w_3454	Deletion	OXv9ch01	3061437	3061466	29	KOv8ch01	3479415	3479415	0	-	-	-	-	-	-	0.6	0.08	0.94	Yes
SV_w_3455	Deletion	OXv9ch01	3061774	3061886	112	KOv8ch01	3479732	3479732	0	-	-	-	-	-	-	1	0.26	1	Yes
SV_w_3456	Insertion	OXv9ch01	3067664	3067664	0	KOv8ch01	3485507	3487529	2022	-	BolO_1g05700	-	-	BolK_1g06650	-	0.97	0.3	0.93	Yes
SV_w_3457	Deletion	OXv9ch01	3067665	3067678	13	KOv8ch01	3487530	3487530	0	-	BolO_1g05700	-	-	BolK_1g06650	-	0.98	0.35	0.94	Yes
SV_w_3458	Deletion	OXv9ch01	3069921	3069979	58	KOv8ch01	3489771	3489771	0	-	-	BolO_1g05700	-	-	BolK_1g06650	NA	0.12	NA	NA
SV_w_3459	Deletion	OXv9ch01	3073133	3073247	114	KOv8ch01	3492930	3492930	0	-	BolO_1g05720	BolO_1g05710	-	BolK_1g06670	BolK_1g06660	0.97	0.35	1	Yes
SV_w_3460	Insertion	OXv9ch01	3074916	3074916	0	KOv8ch01	3494595	3494616	21	-	-	BolO_1g05720	-	-	BolK_1g06670	1	0.42	1	Yes
SV_w_3461	Deletion	OXv9ch01	3077455	3077476	21	KOv8ch01	3497153	3497153	0	BolO_1g05730	-	-	BolK_1g06680	-	-	0.53	0.37	0.9	No
SV_w_3462	Deletion	OXv9ch01	3079178	3079192	14	KOv8ch01	3498853	3498853	0	-	BolO_1g05730	-	-	BolK_1g06680	-	0.81	0.27	0.12	Yes
SV_b_60436	Deletion	OXv9ch01	3080220	3080313	93	KOv8ch01	3499882	3499972	90	-	BolO_1g05730	-	-	BolK_1g06680	-	0.83	0.34	0.9	Yes
SV_w_3924	Insertion	OXv9ch01	3081347	3081347	0	KOv8ch01	3501004	3501016	12	-	-	BolO_1g05730	-	-	BolK_1g06680	0.97	0.22	NA	Yes
SV_w_3925	Deletion	OXv9ch01	3082213	3082479	266	KOv8ch01	3501882	3501882	0	-	-	BolO_1g05730	-	-	BolK_1g06680	0.97	0.52	1	No
SV_w_3926	Insertion	OXv9ch01	3082794	3082794	0	KOv8ch01	3502196	3502208	12	BolO_1g05740	-	BolO_1g05730	BolK_1g06690	-	BolK_1g06680	0.81	0.24	NA	Yes
SV_w_3927	Insertion	OXv9ch01	3086307	3086307	0	KOv8ch01	3505720	3505735	15	BolO_1g05750	-	-	BolK_1g06700	-	-	0.83	0.56	0.92	No
SV_w_3928	Insertion	OXv9ch01	3088524	3088524	0	KOv8ch01	3507958	3507969	11	-	BolO_1g05750	-	-	BolK_1g06700	-	1	0.59	1	No
SV_b_60437	Insertion	OXv9ch01	3089925	3090076	151	KOv8ch01	3509371	3509528	157	-	BolO_1g05750	-	-	BolK_1g06700	-	0.83	0.27	0.14	Yes
SV_w_1590	Insertion	OXv9ch01	3091935	3091935	0	KOv8ch01	3511390	3511400	10	-	BolO_1g05760	BolO_1g05750	-	BolK_1g06710	BolK_1g06700	0.94	0.21	0.9	Yes
SV_w_1591	Deletion	OXv9ch01	3091936	3091951	15	KOv8ch01	3511401	3511401	0	-	BolO_1g05760	BolO_1g05750	-	BolK_1g06710	BolK_1g06700	0.98	0.68	0.96	NA
SV_w_1592	Deletion	OXv9ch01	3092156	3092171	15	KOv8ch01	3511606	3511606	0	BolO_1g05760	-	BolO_1g05750	BolK_1g06710	-	BolK_1g06700	0.2	0.05	NA	NA
SV_w_1593	Deletion	OXv9ch01	3116134	3116152	18	KOv8ch01	3535568	3535568	0	-	-	-	-	-	BolK_1g06770	0.81	0.6	0.3	No
SV_w_3593	Insertion	OXv9ch01	3118641	3118641	0	KOv8ch01	3539064	3539100	36	-	BolO_1g05810	-	-	BolK_1g06780	-	0.61	0.54	0.23	No
SV_w_4238	Insertion	OXv9ch01	3126381	3126381	0	KOv8ch01	3546836	3546851	15	BolO_1g05810	-	-	BolK_1g06780	-	-	0.62	0.29	0.15	NA
SV_w_4239	Deletion	OXv9ch01	3128648	3128690	42	KOv8ch01	3549121	3549121	0	-	-	BolO_1g05810	-	-	BolK_1g06780	0.61	0.53	0.16	No
SV_w_4240	Insertion	OXv9ch01	3132053	3132053	0	KOv8ch01	3552489	3552503	14	-	-	BolO_1g05820|BolO_1g05840	-	-	BolK_1g06790|BolK_1g06810	0.97	0.1	0.97	Yes
SV_w_2456	Deletion	OXv9ch01	3148191	3148210	19	KOv8ch01	3567196	3567196	0	-	BolO_1g05870	-	-	BolK_1g06840	-	0.59	0.11	0.35	Yes
SV_w_3407	Deletion	OXv9ch01	3161860	3161884	24	KOv8ch01	3580835	3580835	0	-	BolO_1g05890	-	-	BolK_1g06860	-	0.51	0.05	0.37	Yes
SV_w_3408	Insertion	OXv9ch01	3164725	3164725	0	KOv8ch01	3583676	3583691	15	BolO_1g05890	-	-	BolK_1g06860	-	-	NA	NA	NA	NA
SV_w_4510	Insertion	OXv9ch01	3169968	3169968	0	KOv8ch01	3588818	3588830	12	-	-	BolO_1g05900	-	BolK_1g06880	BolK_1g06870	0.98	0.28	0.97	Yes
SV_w_4511	Insertion	OXv9ch01	3170077	3170077	0	KOv8ch01	3588939	3588949	10	-	-	BolO_1g05900	-	BolK_1g06880	BolK_1g06870	0.96	0.13	0.89	Yes
SV_b_60444	Deletion	OXv9ch01	3175660	3193632	17972	KOv8ch01	3594524	3598019	3495	BolO_1g05920|BolO_1g05930|BolO_1g05940	-	BolO_1g05910|BolO_1g05920|BolO_1g05930|BolO_1g05940	-	-	BolK_1g06880	0.96	0.21	0.91	Yes
SV_b_60445	Deletion	OXv9ch01	3195615	3197916	2301	KOv8ch01	3600007	3601721	1714	BolO_1g05950	BolO_1g05960	BolO_1g05950	BolK_1g06890	BolK_1g06900	BolK_1g06890	0.97	0.36	0.97	Yes
SV_w_6208	Insertion	OXv9ch01	3198137	3198137	0	KOv8ch01	3601942	3601963	21	-	BolO_1g05960	-	-	BolK_1g06900	-	0.97	0.46	0.97	Yes
SV_w_4772	Insertion	OXv9ch01	3202021	3202021	0	KOv8ch01	3605897	3605911	14	-	BolO_1g05970	BolO_1g05960	-	BolK_1g06910	BolK_1g06900	0.99	0.28	0.88	Yes
SV_w_4773	Deletion	OXv9ch01	3205014	3205048	34	KOv8ch01	3608908	3608908	0	-	BolO_1g05980	-	-	BolK_1g06920	-	0.97	0.48	1	Yes
SV_w_4774	Deletion	OXv9ch01	3207281	3207300	19	KOv8ch01	3611139	3611139	0	-	-	BolO_1g06000	-	BolK_1g06920	BolK_1g06930	0.82	0.08	0.1	Yes
SV_w_4775	Deletion	OXv9ch01	3207623	3209164	1541	KOv8ch01	3611453	3611453	0	BolO_1g05990	-	BolO_1g05990|BolO_1g06000	-	-	BolK_1g06930	1	0.38	0.63	Yes
SV_w_4776	Deletion	OXv9ch01	3211505	3211517	12	KOv8ch01	3613783	3613783	0	-	BolO_1g06010	-	-	BolK_1g06940	-	0.79	0.08	0.29	Yes
SV_w_4777	Deletion	OXv9ch01	3212224	3212250	26	KOv8ch01	3614490	3614490	0	-	BolO_1g06010	-	-	BolK_1g06940	-	0.82	0.09	0.22	Yes
SV_w_3686	Deletion	OXv9ch01	3215455	3215472	17	KOv8ch01	3617697	3617697	0	-	-	-	-	-	-	1	0.05	NA	NA
SV_w_3687	Deletion	OXv9ch01	3218273	3218916	643	KOv8ch01	3620489	3620489	0	-	-	-	-	-	-	0.99	0.37	0.57	Yes
SV_w_3688	Insertion	OXv9ch01	3219070	3219070	0	KOv8ch01	3620644	3620663	19	-	-	-	-	-	-	0.22	0.02	NA	NA
SV_w_3689	Deletion	OXv9ch01	3224516	3224528	12	KOv8ch01	3626114	3626114	0	-	-	-	-	-	-	0.84	0.02	0.53	Yes
SV_w_3690	Deletion	OXv9ch01	3224622	3224634	12	KOv8ch01	3626208	3626208	0	-	-	-	-	-	-	0.86	0.02	0.3	Yes
SV_w_3691	Insertion	OXv9ch01	3224936	3224936	0	KOv8ch01	3626511	3626525	14	-	-	-	-	-	-	1	0.31	0.93	Yes
SV_w_3692	Insertion	OXv9ch01	3226285	3226285	0	KOv8ch01	3627874	3627884	10	-	-	-	-	-	-	0.98	0.27	0.75	Yes
SV_w_3296	Insertion	OXv9ch01	3229274	3229274	0	KOv8ch01	3635481	3635491	10	-	-	BolO_1g06020	-	BolK_1g06960	-	0.57	0	NA	NA
SV_w_3297	Deletion	OXv9ch01	3234557	3234662	105	KOv8ch01	3640765	3640765	0	BolO_1g06020	-	-	-	-	-	1	0.44	1	Yes
SV_w_3298	Insertion	OXv9ch01	3235217	3235217	0	KOv8ch01	3641320	3641331	11	-	-	-	-	-	-	1	0.38	0.95	Yes
SV_w_3299	Insertion	OXv9ch01	3239696	3239696	0	KOv8ch01	3645807	3645821	14	-	-	BolO_1g06030	-	-	BolK_1g06970	0.95	0.22	0.38	Yes
SV_w_3300	Deletion	OXv9ch01	3240775	3241074	299	KOv8ch01	3646894	3646894	0	-	-	BolO_1g06030	-	-	-	1	0.35	0.86	Yes
SV_w_3301	Deletion	OXv9ch01	3241314	3241353	39	KOv8ch01	3647139	3647139	0	-	-	-	-	-	-	0.99	0.41	0.93	Yes
SV_b_60449	Insertion	OXv9ch01	3243044	3246045	3001	KOv8ch01	3648831	3652910	4079	BolO_1g06040|BolO_1g06050	-	BolO_1g06040|BolO_1g06050|BolO_1g06060	BolK_1g06980	-	BolK_1g06980	1	0.9	0.78	No
SV_w_5365	Deletion	OXv9ch01	3247073	3247085	12	KOv8ch01	3653927	3653927	0	-	-	BolO_1g06060	-	-	BolK_1g06990	0.98	0.97	0.97	No
SV_w_5366	Insertion	OXv9ch01	3247622	3247622	0	KOv8ch01	3654463	3654482	19	-	-	BolO_1g06060	-	-	BolK_1g06990	1	0.93	1	No
SV_w_5367	Insertion	OXv9ch01	3247803	3247803	0	KOv8ch01	3654660	3654915	255	-	-	BolO_1g06060	-	-	BolK_1g06990	0.98	0.53	0.79	No
SV_w_5368	Insertion	OXv9ch01	3248674	3248674	0	KOv8ch01	3655784	3655799	15	-	BolO_1g06060	-	-	BolK_1g06990	-	1	0.61	0.96	NA
SV_w_5369	Deletion	OXv9ch01	3250120	3250132	12	KOv8ch01	3657246	3657246	0	-	BolO_1g06060	-	-	BolK_1g06990	-	1	0.2	0.84	Yes
SV_w_5370	Insertion	OXv9ch01	3250935	3250935	0	KOv8ch01	3658049	3658060	11	BolO_1g06060	-	-	BolK_1g06990	-	-	0.85	0.13	0.65	Yes
SV_b_60450	Deletion	OXv9ch01	3252248	3255570	3322	KOv8ch01	3659361	3661434	2073	BolO_1g06080	-	BolO_1g06070|BolO_1g06090	BolK_1g07010	BolK_1g07000	BolK_1g07000|BolK_1g07020	1	0.11	0.84	Yes
SV_w_1469	Insertion	OXv9ch01	3256042	3256042	0	KOv8ch01	3661906	3661940	34	-	BolO_1g06080	BolO_1g06090	-	-	BolK_1g07010|BolK_1g07020	1	0.09	0.88	Yes
SV_w_1470	Insertion	OXv9ch01	3256570	3256570	0	KOv8ch01	3662466	3662476	10	-	BolO_1g06090	BolO_1g06080	-	BolK_1g07020	BolK_1g07010	0.99	0.45	0.92	NA
SV_w_1471	Insertion	OXv9ch01	3285291	3285291	0	KOv8ch01	3691200	3691232	32	-	-	BolO_1g06160	-	BolK_1g07090	-	0.9	0.1	0.38	Yes
SV_w_1472	Insertion	OXv9ch01	3286134	3286134	0	KOv8ch01	3692077	3692133	56	-	-	BolO_1g06160	-	-	BolK_1g07090	0.93	0.16	0.5	Yes
SV_w_1473	Insertion	OXv9ch01	3286951	3286951	0	KOv8ch01	3692933	3692967	34	-	-	BolO_1g06160	-	-	BolK_1g07090	0.78	0	0.04	Yes
SV_b_60452	Insertion	OXv9ch01	3290994	3291039	45	KOv8ch01	3693528	3694601	1073	-	-	BolO_1g06170	-	-	BolK_1g07090	0.94	0.34	0.5	Yes
SV_w_5396	Insertion	OXv9ch01	3294058	3294063	5	KOv8ch01	3697645	3697658	13	-	BolO_1g06170	BolO_1g06180	-	BolK_1g07110	BolK_1g07100	0.99	0.34	0.69	Yes
SV_w_6646	Deletion	OXv9ch01	3296589	3296670	81	KOv8ch01	3700187	3700187	0	-	BolO_1g06170	-	-	BolK_1g07110	-	0.96	0.25	0.77	Yes
SV_w_6647	Insertion	OXv9ch01	3297675	3297675	0	KOv8ch01	3701197	3701260	63	BolO_1g06170	-	BolO_1g06190	BolK_1g07110	-	BolK_1g07120	0.97	0.5	0.75	No
SV_w_6648	Deletion	OXv9ch01	3297953	3297971	18	KOv8ch01	3701535	3701535	0	BolO_1g06170	-	BolO_1g06190	BolK_1g07110	-	BolK_1g07120	0.95	0.28	0.77	Yes
SV_b_60454	Deletion	OXv9ch01	3299106	3299238	132	KOv8ch01	3702652	3702768	116	-	-	BolO_1g06190	-	-	BolK_1g07120	0.95	0.3	0.69	Yes
SV_b_60455	Insertion	OXv9ch01	3299764	3299998	234	KOv8ch01	3703297	3703567	270	-	BolO_1g06190	-	-	BolK_1g07120	-	0.96	0.44	0.88	Yes
SV_w_5333	Insertion	OXv9ch01	3301662	3301662	0	KOv8ch01	3705225	3705248	23	-	BolO_1g06190	-	-	BolK_1g07120	-	0.98	0.6	0.9	No
SV_w_6762	Insertion	OXv9ch01	3305094	3305094	0	KOv8ch01	3708699	3708713	14	BolO_1g06200	-	-	BolK_1g07130	-	-	0.94	0.16	0.84	Yes
SV_w_6763	Insertion	OXv9ch01	3305713	3305713	0	KOv8ch01	3709332	3709348	16	-	-	BolO_1g06200	-	BolK_1g07130	-	0.91	0.26	0.47	Yes
SV_w_6764	Deletion	OXv9ch01	3306178	3306246	68	KOv8ch01	3709816	3709816	0	BolO_1g06210	-	BolO_1g06200	-	BolK_1g07130	-	0.95	0.38	0.65	Yes
SV_w_5949	Insertion	OXv9ch01	3309989	3309989	0	KOv8ch01	3713856	3713890	34	-	BolO_1g06220	-	-	BolK_1g07140	-	0.87	0.48	0.59	No
SV_w_6612	Insertion	OXv9ch01	3311955	3311955	0	KOv8ch01	3715741	3715888	147	-	-	BolO_1g06220	-	-	BolK_1g07140	0.92	0.66	NA	NA
SV_w_6613	Insertion	OXv9ch01	3312146	3312146	0	KOv8ch01	3716078	3716090	12	-	-	BolO_1g06220	-	-	BolK_1g07140	0.89	0.5	0.53	No
SV_w_6614	Deletion	OXv9ch01	3313760	3313879	119	KOv8ch01	3717705	3717705	0	-	-	BolO_1g06230	-	-	BolK_1g07150	0.88	0.31	0.42	Yes
SV_w_1456	Insertion	OXv9ch01	3315719	3315719	0	KOv8ch01	3719287	3719302	15	-	-	-	-	BolK_1g07160	BolK_1g07150	0.84	0.26	0.32	Yes
SV_w_1457	Deletion	OXv9ch01	3316132	3316179	47	KOv8ch01	3719712	3719712	0	-	-	-	-	BolK_1g07160	-	0.89	0.39	0.53	Yes
SV_w_1458	Deletion	OXv9ch01	3321243	3321283	40	KOv8ch01	3724775	3724775	0	-	BolO_1g06240	-	-	BolK_1g07170	-	0.6	0.44	0.69	No
SV_w_1459	Deletion	OXv9ch01	3324449	3324459	10	KOv8ch01	3727938	3727938	0	-	-	-	-	-	-	0.83	0.45	0.95	NA
SV_w_1460	Insertion	OXv9ch01	3338484	3338484	0	KOv8ch01	3741969	3741988	19	-	-	-	-	-	-	0.85	0.01	0.29	Yes
SV_w_1461	Deletion	OXv9ch01	3340336	3340360	24	KOv8ch01	3743840	3743840	0	-	BolO_1g06270	-	BolK_1g07200	-	-	0.83	0	0.2	Yes
SV_w_1462	Insertion	OXv9ch01	3345104	3345104	0	KOv8ch01	3748582	3748597	15	-	BolO_1g06270	-	-	-	BolK_1g07210	0.48	0	0.08	Yes
SV_w_1463	Deletion	OXv9ch01	3345299	3345311	12	KOv8ch01	3748785	3748785	0	-	-	BolO_1g06270	-	-	BolK_1g07210	0.86	0.02	0.38	Yes
SV_w_1464	Deletion	OXv9ch01	3346162	3346175	13	KOv8ch01	3749636	3749636	0	-	-	BolO_1g06270	-	-	BolK_1g07210	0.87	0.04	0.36	Yes
SV_w_1465	Deletion	OXv9ch01	3346501	3346539	38	KOv8ch01	3749962	3749962	0	-	-	BolO_1g06270	-	-	BolK_1g07210	0.99	0.09	1	Yes
SV_w_1466	Insertion	OXv9ch01	3350772	3350772	0	KOv8ch01	3754194	3754208	14	-	-	-	-	-	-	1	0.06	1	Yes
SV_w_1467	Insertion	OXv9ch01	3351310	3351310	0	KOv8ch01	3754746	3754762	16	-	-	-	-	-	-	0.99	0.81	0.82	No
SV_w_1468	Deletion	OXv9ch01	3352714	3352724	10	KOv8ch01	3756168	3756168	0	-	BolO_1g06280	-	-	BolK_1g07220	-	0.95	0.81	0.35	No
SV_w_4484	Insertion	OXv9ch01	3354317	3354317	0	KOv8ch01	3757748	3757765	17	-	-	BolO_1g06280|BolO_1g06290	-	-	BolK_1g07220|BolK_1g07230	0.96	0.72	0.44	No
SV_w_4485	Deletion	OXv9ch01	3354892	3358453	3561	KOv8ch01	3758339	3758339	0	BolO_1g06290	-	BolO_1g06280|BolO_1g06290	-	-	BolK_1g07220|BolK_1g07230	0.9	0.75	0.38	No
SV_w_5528	Insertion	OXv9ch01	3366627	3366627	0	KOv8ch01	3766508	3766527	19	-	-	BolO_1g06310	-	-	BolK_1g07250	0.92	0.66	1	No
SV_w_5529	Deletion	OXv9ch01	3366632	3366830	198	KOv8ch01	3766532	3766532	0	-	-	BolO_1g06310	-	-	BolK_1g07250	0.92	0.64	1	No
SV_w_6022	Insertion	OXv9ch01	9654812	9654812	0	KOv8ch01	3768794	3768824	30	-	-	-	-	-	-	NA	NA	0	NA
SV_w_6023	Insertion	OXv9ch01	9655140	9655140	0	KOv8ch01	3769146	3769171	25	-	-	BolO_1g15720	-	-	BolK_1g07260	NA	0	0	NA
SV_w_6024	Deletion	OXv9ch01	9655572	9655624	52	KOv8ch01	3769603	3769603	0	-	-	BolO_1g15720	-	-	BolK_1g07260	1	1	1	No
SV_w_6025	Insertion	OXv9ch01	9656611	9656611	0	KOv8ch01	3770589	3770691	102	-	-	BolO_1g15720	-	-	BolK_1g07260	NA	NA	NA	NA
SV_w_6026	Insertion	OXv9ch01	9657022	9657022	0	KOv8ch01	3771102	3771114	12	BolO_1g15720	-	-	BolK_1g07260	-	-	NA	NA	NA	NA
SV_w_6027	Deletion	OXv9ch01	9657506	9657926	420	KOv8ch01	3771601	3771601	0	BolO_1g15720	-	-	-	BolK_1g07260	-	NA	NA	NA	NA
SV_b_60983a	Deletion	OXv9ch01	9659458	9659531	73	KOv8ch01	3773061	3773092	31	-	-	-	-	BolK_1g07260	-	NA	NA	NA	NA
SV_w_7863	Deletion	OXv9ch01	3373817	3373864	47	KOv8ch01	3779904	3779904	0	-	-	-	-	BolK_1g07270	BolK_1g07280	0.79	0.17	0.39	Yes
SV_w_7864	Deletion	OXv9ch01	3373898	3373915	17	KOv8ch01	3779938	3779938	0	-	-	-	-	BolK_1g07270	BolK_1g07280	0.99	0.19	0.91	Yes
SV_b_60464	Deletion	OXv9ch01	3374299	3381156	6857	KOv8ch01	3780322	3781231	909	-	-	BolO_1g06330	BolK_1g07270	-	BolK_1g07280	0.94	0.33	0.77	Yes
SV_b_60465	Deletion	OXv9ch01	3381691	3381808	117	KOv8ch01	3781766	3781875	109	BolO_1g06330	BolO_1g06320	-	BolK_1g07280	-	BolK_1g07270	1	0.59	0.98	No
SV_w_6154	Insertion	OXv9ch01	3385406	3385406	0	KOv8ch01	3785476	3785489	13	-	BolO_1g06320	-	-	BolK_1g07290	BolK_1g07290	0.86	0	0.11	Yes
SV_w_6155	Deletion	OXv9ch01	3385719	3385737	18	KOv8ch01	3785787	3785787	0	-	BolO_1g06320	-	-	-	BolK_1g07290	0.88	0.52	0.18	No
SV_w_6156	Deletion	OXv9ch01	3385940	3386242	302	KOv8ch01	3785989	3785989	0	-	BolO_1g06320	BolO_1g06320	-	-	BolK_1g07290	0.95	0.28	0.15	Yes
SV_w_6157	Deletion	OXv9ch01	3386280	3386467	187	KOv8ch01	3786026	3786026	0	-	-	BolO_1g06320	-	-	BolK_1g07290	0.95	0.1	0.54	Yes
SV_w_6158	Deletion	OXv9ch01	3387196	3387209	13	KOv8ch01	3786766	3786766	0	-	BolO_1g06340	BolO_1g06320	-	BolK_1g07300	BolK_1g07290	0.83	0	0	Yes
SV_w_6159	Deletion	OXv9ch01	3387576	3387597	21	KOv8ch01	3787133	3787133	0	BolO_1g06340	-	BolO_1g06320	BolK_1g07300	-	BolK_1g07290	0.98	0.23	1	Yes
SV_b_60466a	Deletion	OXv9ch01	3391085	3391156	71	KOv8ch01	3790635	3790681	46	-	BolO_1g06350	BolO_1g06360	-	BolK_1g07310	BolK_1g07320	0.88	0.44	0.94	Yes
SV_w_5839	Insertion	OXv9ch01	3401529	3401529	0	KOv8ch01	3801024	3801047	23	-	BolO_1g06370	BolO_1g06380	-	BolK_1g07330	BolK_1g07340	0.85	0.01	0.08	Yes
SV_w_6932	Deletion	OXv9ch01	3402776	3402793	17	KOv8ch01	3802405	3802405	0	-	-	BolO_1g06370|BolO_1g06380|BolO_1g06390	-	-	BolK_1g07330|BolK_1g07340	0.97	0.22	0.81	NA
SV_w_6933	Insertion	OXv9ch01	3402800	3402800	0	KOv8ch01	3802412	3802437	25	-	-	BolO_1g06370|BolO_1g06380|BolO_1g06390	-	-	BolK_1g07330|BolK_1g07340	0.84	0.07	0.5	Yes
SV_w_6934	Insertion	OXv9ch01	3403187	3403187	0	KOv8ch01	3802824	3802852	28	-	BolO_1g06380	BolO_1g06370|BolO_1g06390	-	BolK_1g07340	BolK_1g07330	0.8	0.03	NA	Yes
SV_b_93050	Insertion	OXv9ch01	3404511	3408085	3574	KOv8ch01	3804185	3809897	5712	BolO_1g06390	BolO_1g06380	BolO_1g06390|BolO_1g06400	BolK_1g07350	BolK_1g07340	BolK_1g07350|BolK_1g07360	0.86	0.01	0.09	Yes
SV_w_6298	Deletion	OXv9ch01	3410112	3410141	29	KOv8ch01	3811917	3811917	0	-	BolO_1g06400	-	-	BolK_1g07360	-	0.85	0.08	0.27	Yes
SV_b_93051	Insertion	OXv9ch01	3410642	3424865	14223	KOv8ch01	3812418	3855433	43015	BolO_1g06400|BolO_1g06410|BolO_1g06420|BolO_1g06430|BolO_1g06440	BolO_1g06450	BolO_1g06410|BolO_1g06420|BolO_1g06430|BolO_1g06440|BolO_1g06450	BolK_1g07360|BolK_1g07370|BolK_1g07380|BolK_1g07390|BolK_1g07400|BolK_1g07410|BolK_1g07420	-	BolK_1g07370|BolK_1g07380|BolK_1g07390|BolK_1g07400|BolK_1g07410|BolK_1g07420|BolK_1g07430	0.86	0.07	0.13	Yes
SV_w_7519	Insertion	OXv9ch01	3425598	3425598	0	KOv8ch01	3856164	3856176	12	BolO_1g06450	-	-	BolK_1g07430	-	-	0.9	0.08	0.02	Yes
SV_w_7605	Deletion	OXv9ch01	3429080	3429093	13	KOv8ch01	3859366	3859366	0	-	BolO_1g06460	-	-	BolK_1g07440	-	0.83	0.07	0	Yes
SV_w_7606	Insertion	OXv9ch01	3429115	3429115	0	KOv8ch01	3859385	3859412	27	-	BolO_1g06460	-	-	BolK_1g07440	-	0.84	0.07	0.03	Yes
SV_w_7607	Insertion	OXv9ch01	3429150	3429150	0	KOv8ch01	3859444	3859454	10	-	BolO_1g06460	-	-	BolK_1g07440	-	0.86	0.07	0	Yes
SV_w_4795	Deletion	OXv9ch01	3431121	3431136	15	KOv8ch01	3861412	3861412	0	-	BolO_1g06470	BolO_1g06460	-	BolK_1g07450	BolK_1g07440	0.85	0.01	0	Yes
SV_w_4796	Insertion	OXv9ch01	3435193	3435193	0	KOv8ch01	3865461	3865503	42	-	BolO_1g06470	-	-	BolK_1g07450	-	0.89	0.16	0.66	Yes
SV_w_1712	Deletion	OXv9ch01	3435942	3435952	10	KOv8ch01	3866481	3866481	0	-	BolO_1g06470	-	-	-	BolK_1g07450	1	0.14	0.88	Yes
SV_w_1713	Insertion	OXv9ch01	3440661	3440661	0	KOv8ch01	3871209	3871223	14	-	BolO_1g06480	-	-	BolK_1g07470	-	0.96	0.14	0.96	Yes
SV_w_1714	Insertion	OXv9ch01	3441569	3441569	0	KOv8ch01	3872129	3872141	12	-	-	BolO_1g06480	-	-	BolK_1g07470	0.83	0.06	0	Yes
SV_w_1715	Insertion	OXv9ch01	3441989	3441989	0	KOv8ch01	3872561	3872571	10	-	-	BolO_1g06480	-	-	BolK_1g07470	0.91	0.07	NA	Yes
SV_w_1716	Deletion	OXv9ch01	3453005	3453034	29	KOv8ch01	3883586	3883586	0	-	BolO_1g06510	BolO_1g06500	-	-	BolK_1g07480	1	0.95	1	NA
SV_w_7254	Insertion	OXv9ch01	3462874	3462874	0	KOv8ch01	3893414	3893435	21	-	BolO_1g06530	BolO_1g06540	-	BolK_1g07500	BolK_1g07510	0.9	0.3	0.24	Yes
SV_w_7255	Deletion	OXv9ch01	3462938	3462948	10	KOv8ch01	3893499	3893499	0	-	BolO_1g06530	BolO_1g06540	-	BolK_1g07500	BolK_1g07510	NA	NA	NA	NA
SV_w_3543	Deletion	OXv9ch01	3467764	3467778	14	KOv8ch01	3898366	3898366	0	-	-	-	-	BolK_1g07520	-	0.96	0	0.13	Yes
SV_w_3544	Deletion	OXv9ch01	3468163	3468185	22	KOv8ch01	3898752	3898752	0	-	-	-	-	-	BolK_1g07520	0.9	0.2	0.33	Yes
SV_w_3545	Deletion	OXv9ch01	3468236	3468250	14	KOv8ch01	3898803	3898803	0	-	-	-	-	-	BolK_1g07520	0.95	0.22	0.42	Yes
SV_w_3546	Deletion	OXv9ch01	3472006	3472026	20	KOv8ch01	3902549	3902549	0	-	BolO_1g06550	-	-	BolK_1g07530	-	0.9	0.16	0.82	Yes
SV_w_3547	Insertion	OXv9ch01	3478163	3478163	0	KOv8ch01	3908682	3908697	15	-	-	-	-	BolK_1g07550	-	0.99	0.18	1	Yes
SV_w_3548	Deletion	OXv9ch01	3478561	3484012	5451	KOv8ch01	3909105	3909105	0	-	-	-	-	BolK_1g07550	-	0.99	0.18	1	Yes
SV_w_3549	Deletion	OXv9ch01	3487387	3487403	16	KOv8ch01	3912477	3912477	0	-	-	BolO_1g06560	-	-	BolK_1g07560	0.91	0.19	0.82	Yes
SV_w_1950	Insertion	OXv9ch01	3490220	3490220	0	KOv8ch01	3915280	3915300	20	-	BolO_1g06560	-	-	BolK_1g07560	-	0.8	0.17	0.75	NA
SV_w_1951	Deletion	OXv9ch01	3495444	3495454	10	KOv8ch01	3920528	3920528	0	-	BolO_1g06570	-	-	BolK_1g07570	-	0.91	0.22	0.97	Yes
SV_w_1952	Deletion	OXv9ch01	3505860	3505880	20	KOv8ch01	3930937	3930937	0	BolO_1g06580	-	BolO_1g06570	-	-	-	0.97	0.07	0.58	Yes
SV_w_1953	Insertion	OXv9ch01	3506465	3506465	0	KOv8ch01	3931521	3931531	10	-	BolO_1g06580	-	-	-	-	0.96	0.05	0.78	Yes
SV_w_1954	Insertion	OXv9ch01	3506672	3506672	0	KOv8ch01	3931738	3931754	16	-	-	-	-	-	-	0.96	0.05	0.53	Yes
SV_w_1955	Insertion	OXv9ch01	3513516	3513516	0	KOv8ch01	3938611	3938628	17	-	BolO_1g06590	-	-	-	-	0.99	0.36	0.86	Yes
SV_w_7507	Insertion	OXv9ch01	3521258	3521258	0	KOv8ch01	3940534	3940581	47	-	-	BolO_1g06590	-	-	-	0.99	0.23	0.65	Yes
SV_b_60478	Insertion	OXv9ch01	3521721	3521868	147	KOv8ch01	3941044	3941211	167	-	-	BolO_1g06590|BolO_1g06600	-	-	BolK_1g07590	0.97	0.24	0.63	Yes
SV_w_5563	Insertion	OXv9ch01	3523174	3523174	0	KOv8ch01	3942513	3942545	32	-	-	BolO_1g06600	-	-	BolK_1g07590	1	0.24	0.64	Yes
SV_w_5564	Insertion	OXv9ch01	3523388	3523388	0	KOv8ch01	3942756	3942770	14	-	-	BolO_1g06600	-	-	BolK_1g07590	1	0.23	0.8	Yes
SV_w_5565	Deletion	OXv9ch01	3524594	3524627	33	KOv8ch01	3943965	3943965	0	-	BolO_1g06600	-	-	BolK_1g07590	-	0.84	0.48	NA	NA
SV_b_60479	Insertion	OXv9ch01	3525915	3526170	255	KOv8ch01	3945253	3945509	256	-	BolO_1g06600	-	-	BolK_1g07590	-	0.93	0.25	0.52	Yes
SV_w_6848	Insertion	OXv9ch01	3526458	3526462	4	KOv8ch01	3945800	3946592	792	-	BolO_1g06600	-	-	BolK_1g07590	-	0.96	0.24	0.55	Yes
SV_w_6849	Insertion	OXv9ch01	3527779	3527779	0	KOv8ch01	3947903	3950057	2154	-	-	-	-	-	-	0.96	0.24	0.75	Yes
SV_w_2344	Insertion	OXv9ch01	3536395	3536395	0	KOv8ch01	3958689	3958699	10	-	-	-	-	-	-	0.17	0.05	NA	NA
SV_w_2345	Insertion	OXv9ch01	3544017	3544017	0	KOv8ch01	3966319	3968765	2446	-	-	BolO_1g06620	BolK_1g07610	-	BolK_1g07610	0.85	0.09	0.45	Yes
SV_w_2346	Deletion	OXv9ch01	3550750	3561381	10631	KOv8ch01	3975498	3975498	0	BolO_1g06660	-	BolO_1g06640|BolO_1g06660	-	-	BolK_1g07630	0.66	0.06	0.47	Yes
SV_w_2347	Deletion	OXv9ch01	3571216	3571230	14	KOv8ch01	3985336	3985336	0	-	BolO_1g06670	-	-	-	BolK_1g07650	0.84	0.13	0.63	Yes
SV_w_107359	Deletion	OXv9ch08	28365150	28365168	18	KOv8ch01	3986242	3986242	0	-	-	-	-	-	BolK_1g07650	1	1	NA	NA
SV_w_3427	Deletion	OXv9ch01	3572490	3572524	34	KOv8ch01	3997820	3997820	0	-	-	BolO_1g06670|BolO_1g06680	-	-	-	0.83	0.14	0.74	Yes
SV_w_3428	Deletion	OXv9ch01	3574178	3574188	10	KOv8ch01	3999491	3999491	0	BolO_1g06680	-	-	-	-	BolK_1g07660	0.78	0	0.32	Yes
SV_w_3429	Deletion	OXv9ch01	3574526	3574548	22	KOv8ch01	3999824	3999824	0	-	BolO_1g06680	-	-	-	BolK_1g07660	0.84	0.03	0.97	Yes
SV_w_3430	Insertion	OXv9ch01	3574743	3574743	0	KOv8ch01	4000019	4000031	12	-	BolO_1g06680	-	-	-	BolK_1g07660	0.75	0.01	0.29	Yes
SV_w_3431	Deletion	OXv9ch01	3574799	3574812	13	KOv8ch01	4000093	4000093	0	-	BolO_1g06680	-	-	-	BolK_1g07660	0.79	0.01	0.37	Yes
SV_w_3432	Deletion	OXv9ch01	3577924	3577992	68	KOv8ch01	4003210	4003210	0	-	BolO_1g06680	BolO_1g06690	-	BolK_1g07660	-	0.06	0.02	0.93	No
SV_w_3433	Insertion	OXv9ch01	3581309	3581309	0	KOv8ch01	4006527	4006537	10	-	-	-	-	-	-	0.43	0.04	0.88	Yes
SV_w_2273	Insertion	OXv9ch01	3587811	3587811	0	KOv8ch01	4013062	4013400	338	-	BolO_1g06710	-	-	BolK_1g07680	-	1	0.85	0.92	No
SV_w_2274	Deletion	OXv9ch01	3587812	3587822	10	KOv8ch01	4013401	4013401	0	-	BolO_1g06710	-	-	BolK_1g07680	-	1	0.92	0.97	No
SV_w_2275	Insertion	OXv9ch01	3593383	3593383	0	KOv8ch01	4018971	4019002	31	-	-	-	-	-	-	0	0	0.04	NA
SV_w_2276	Deletion	OXv9ch01	3596473	3596493	20	KOv8ch01	4022084	4022084	0	-	-	-	-	-	-	NA	NA	NA	NA
SV_w_7742	Deletion	OXv9ch01	3605148	3605165	17	KOv8ch01	4030735	4030735	0	-	BolO_1g06740	-	-	BolK_1g07720	-	0.81	0.42	0.76	No
SV_b_60484	Insertion	OXv9ch01	3605812	3605998	186	KOv8ch01	4031390	4032033	643	-	BolO_1g06740	BolO_1g06740	-	BolK_1g07720	BolK_1g07720	0.5	0.04	0.71	Yes
SV_b_60485	Insertion	OXv9ch01	3606453	3608337	1884	KOv8ch01	4032486	4036346	3860	-	-	BolO_1g06740|BolO_1g06750	-	-	BolK_1g07720|BolK_1g07730	0.96	0.94	0.73	No
SV_w_6079	Insertion	OXv9ch01	3608678	3608678	0	KOv8ch01	4036696	4036708	12	-	BolO_1g06750	-	-	BolK_1g07730	-	0.96	0.93	0.63	No
SV_w_6080	Deletion	OXv9ch01	3609574	3609585	11	KOv8ch01	4037603	4037603	0	-	BolO_1g06750	-	-	BolK_1g07730	-	0.53	0.05	0.97	Yes
SV_b_60486	Insertion	OXv9ch01	3610472	3610593	121	KOv8ch01	4038491	4038624	133	BolO_1g06750	BolO_1g06760	-	BolK_1g07730	-	-	0.52	0.05	0.7	Yes
SV_w_2952	Insertion	OXv9ch01	3612435	3612435	0	KOv8ch01	4040518	4040531	13	-	BolO_1g06760	-	-	BolK_1g07740	-	0.49	0.01	0.06	Yes
SV_w_2953	Deletion	OXv9ch01	3621405	3621415	10	KOv8ch01	4049495	4049495	0	-	-	-	-	-	-	0.88	0.04	NA	Yes
SV_w_2954	Deletion	OXv9ch01	3622203	3622214	11	KOv8ch01	4050292	4050292	0	-	-	BolO_1g06780	-	-	BolK_1g07760	0.91	0.03	0.86	Yes
SV_w_7540	Insertion	OXv9ch01	3632088	3632088	0	KOv8ch01	4064568	4064579	11	-	-	BolO_1g06800|BolO_1g06810	-	-	BolK_1g07790|BolK_1g07800	0.92	0	0.11	NA
SV_w_7541	Insertion	OXv9ch01	3632360	3632360	0	KOv8ch01	4064853	4065110	257	-	-	BolO_1g06810	-	-	BolK_1g07790|BolK_1g07800	0.85	0	0.22	Yes
SV_b_60490a	Deletion	OXv9ch01	3632930	3637527	4597	KOv8ch01	4065679	4065679	0	-	-	BolO_1g06820	-	-	BolK_1g07800	0.87	0.01	0.19	Yes
SV_w_4344	Insertion	OXv9ch01	3641457	3641457	0	KOv8ch01	4069602	4069633	31	-	BolO_1g06830	-	-	BolK_1g07810	-	0.94	0.52	0.38	No
SV_b_1011	Insertion	OXv9ch01	3649654	3673086	-23432	KOv8ch01	4101273	4101402	129	BolO_1g06850|BolO_1g06860|BolO_1g06870	-	BolO_1g06840|BolO_1g06860|BolO_1g06870	BolK_1g07890	-	-	0.83	0.68	0.88	NA
SV_w_298	Insertion	OXv9ch01	3769411	3769411	0	KOv8ch01	4221157	4221172	15	-	-	BolO_1g07070	-	BolK_1g08090	BolK_1g08080	0.73	0.02	0.09	Yes
SV_w_299	Deletion	OXv9ch01	3769990	3770006	16	KOv8ch01	4221751	4221751	0	-	BolO_1g07080	BolO_1g07070	-	BolK_1g08090	BolK_1g08080	0.66	0	0	Yes
SV_w_300	Insertion	OXv9ch01	3774013	3774013	0	KOv8ch01	4225764	4225774	10	-	-	BolO_1g07080|BolO_1g07090	-	-	BolK_1g08090|BolK_1g08100	0.69	0	0	Yes
SV_b_60492a	Deletion	OXv9ch01	3776719	3777804	1085	KOv8ch01	4228481	4228483	2	-	BolO_1g07090	-	-	BolK_1g08100|BolK_1g08110	-	0.63	0.09	0.09	Yes
SV_w_2494	Deletion	OXv9ch01	3778959	3778971	12	KOv8ch01	4229638	4229638	0	BolO_1g07100	-	-	BolK_1g08110	-	-	0.59	0.09	0.08	Yes
SV_w_2495	Deletion	OXv9ch01	3779466	3779514	48	KOv8ch01	4230133	4230133	0	-	BolO_1g07100	-	-	BolK_1g08110	-	0.58	0.13	0.24	NA
SV_w_2496	Deletion	OXv9ch01	3779725	3779737	12	KOv8ch01	4230344	4230344	0	-	-	BolO_1g07100	-	-	BolK_1g08110	0.69	0.16	NA	Yes
SV_w_2497	Deletion	OXv9ch01	3785093	3785111	18	KOv8ch01	4235687	4235687	0	-	-	BolO_1g07110	-	-	BolK_1g08120	0.4	0.05	NA	NA
SV_w_2498	Insertion	OXv9ch01	3785164	3785164	0	KOv8ch01	4235740	4235770	30	-	-	BolO_1g07110	-	-	BolK_1g08120	0.74	0.08	0.1	Yes
SV_w_2499	Deletion	OXv9ch01	3785528	3785539	11	KOv8ch01	4236134	4236134	0	-	-	BolO_1g07110	-	-	BolK_1g08120	0.67	0.01	0.17	Yes
SV_w_2500	Deletion	OXv9ch01	3785804	3785820	16	KOv8ch01	4236399	4236399	0	-	-	BolO_1g07110	-	-	BolK_1g08120	0.65	0.04	0.17	Yes
SV_w_2501	Insertion	OXv9ch01	3794624	3794624	0	KOv8ch01	4245205	4245223	18	-	-	BolO_1g07140	-	-	BolK_1g08130	0.43	0.05	0.1	Yes
SV_w_95349	Insertion	OXv9ch02	53771923	53771923	0	KOv8ch01	4246510	4246529	19	-	-	-	-	-	BolK_1g08130	NA	NA	NA	NA
SV_w_95350	Insertion	OXv9ch02	53772899	53772899	0	KOv8ch01	4247506	4247517	11	-	-	-	-	-	-	NA	0	NA	NA
SV_w_95351	Deletion	OXv9ch02	53773303	53773316	13	KOv8ch01	4247920	4247920	0	-	-	-	-	-	-	NA	NA	NA	NA
SV_w_1855	Insertion	OXv9ch01	3800321	3800321	0	KOv8ch01	4249326	4249340	14	-	-	-	-	-	-	0.1	0	NA	NA
SV_w_1856	Insertion	OXv9ch01	3801593	3801593	0	KOv8ch01	4250614	4251726	1112	-	-	-	-	-	-	0.67	0.02	0.17	Yes
SV_w_1857	Deletion	OXv9ch01	3805986	3806018	32	KOv8ch01	4256122	4256122	0	-	BolO_1g07150	-	-	BolK_1g08140	-	0.62	0.03	0.03	Yes
SV_b_60494	Deletion	OXv9ch01	3824606	3827050	2444	KOv8ch01	4274714	4274944	230	-	-	-	-	-	-	0.61	0.17	0.17	Yes
SV_w_95025	Insertion	OXv9ch02	53972050	53972050	0	KOv8ch01	4276781	4276796	15	-	-	-	-	-	-	0	0	NA	NA
SV_b_1017	Insertion	OXv9ch02	53975960	53976320	360	KOv8ch01	4280712	4281093	381	-	-	-	-	-	-	0	0.02	0.02	NA
SV_w_95176	Deletion	OXv9ch02	53976529	53976584	55	KOv8ch01	4281302	4281302	0	-	-	-	-	-	-	NA	NA	NA	NA
SV_w_95177	Deletion	OXv9ch02	53977086	53977097	11	KOv8ch01	4281805	4281805	0	-	-	-	-	-	-	NA	NA	NA	NA
SV_w_95178	Insertion	OXv9ch02	53977479	53977479	0	KOv8ch01	4282187	4282199	12	-	-	-	-	-	-	NA	NA	NA	NA
SV_w_5009	Deletion	OXv9ch01	3828535	3828553	18	KOv8ch01	4284626	4284626	0	-	-	-	-	-	-	0.6	0.01	0.2	Yes
SV_w_5010	Deletion	OXv9ch01	3830675	3830687	12	KOv8ch01	4286742	4286742	0	-	-	BolO_1g07190|BolO_1g07200	-	-	BolK_1g08200|BolK_1g08210	0.62	0.21	0.24	Yes
SV_w_5011	Insertion	OXv9ch01	3831511	3831511	0	KOv8ch01	4287564	4287579	15	-	-	BolO_1g07190|BolO_1g07200	-	-	BolK_1g08200|BolK_1g08210	0.15	0.04	0.11	NA
SV_w_5012	Insertion	OXv9ch01	3831797	3831797	0	KOv8ch01	4287865	4287876	11	BolO_1g07200	-	BolO_1g07190	BolK_1g08210	-	BolK_1g08200	0.47	0	0	Yes
SV_w_5013	Deletion	OXv9ch01	3832131	3832397	266	KOv8ch01	4288213	4288213	0	-	-	-	-	BolK_1g08210	-	0.55	0.16	0.16	Yes
SV_b_60496	Insertion	OXv9ch01	3833257	3835869	2612	KOv8ch01	4289073	4297196	8123	-	-	BolO_1g07210	BolK_1g08210|BolK_1g08220	-	BolK_1g08220|BolK_1g08230	0.56	0.06	0.16	Yes
SV_w_7818	Insertion	OXv9ch01	3836003	3836003	0	KOv8ch01	4297329	4297363	34	-	-	BolO_1g07210	-	-	BolK_1g08220|BolK_1g08230	0.66	0.39	0.23	NA
SV_w_7819	Insertion	OXv9ch01	3836027	3836027	0	KOv8ch01	4297387	4297427	40	-	-	BolO_1g07210	-	-	BolK_1g08220|BolK_1g08230	0.62	0.04	0.21	Yes
SV_w_7820	Insertion	OXv9ch01	3836285	3836285	0	KOv8ch01	4297685	4297704	19	-	-	BolO_1g07210	-	-	BolK_1g08230	0.55	0	0.17	Yes
SV_b_60498	Insertion	OXv9ch01	3840327	3840762	435	KOv8ch01	4301747	4302219	472	-	BolO_1g07220	-	-	BolK_1g08240	-	0.94	0.15	0.87	Yes
SV_w_4370	Insertion	OXv9ch01	3845313	3845313	0	KOv8ch01	4306753	4306778	25	-	BolO_1g07230	-	-	BolK_1g08250	-	0.93	0.01	0.83	Yes
SV_w_4371	Insertion	OXv9ch01	3845437	3845437	0	KOv8ch01	4306902	4307337	435	-	BolO_1g07230	-	-	BolK_1g08250	-	0.93	0.02	0.84	Yes
SV_w_4372	Deletion	OXv9ch01	3845980	3845990	10	KOv8ch01	4307885	4307885	0	-	-	BolO_1g07230|BolO_1g07240	-	-	BolK_1g08250	0.93	0.17	0.92	Yes
SV_w_4373	Deletion	OXv9ch01	3847203	3847227	24	KOv8ch01	4309102	4309102	0	-	-	BolO_1g07230|BolO_1g07240	-	-	BolK_1g08250	NA	0.27	NA	NA
SV_w_4374	Insertion	OXv9ch01	3847246	3847246	0	KOv8ch01	4309121	4309133	12	-	-	BolO_1g07230|BolO_1g07240	-	-	BolK_1g08250	0.91	0.02	0.75	Yes
SV_w_4375	Deletion	OXv9ch01	3847335	3847359	24	KOv8ch01	4309222	4309222	0	-	-	BolO_1g07230|BolO_1g07240	-	-	BolK_1g08250	0.98	0.12	1	NA
SV_w_4376	Deletion	OXv9ch01	3849065	3849086	21	KOv8ch01	4310942	4310942	0	-	BolO_1g07240	-	-	-	-	0.97	0.14	NA	NA
SV_w_4377	Insertion	OXv9ch01	3850145	3850145	0	KOv8ch01	4311997	4312646	649	-	BolO_1g07240	-	-	-	BolK_1g08260	0.93	0.11	0.78	Yes
SV_w_4378	Insertion	OXv9ch01	3851225	3851225	0	KOv8ch01	4313726	4315212	1486	BolO_1g07240	-	-	-	BolK_1g08260	-	0.94	0.06	0.89	Yes
SV_w_4379	Insertion	OXv9ch01	3851266	3851266	0	KOv8ch01	4315253	4315265	12	BolO_1g07240	-	-	-	BolK_1g08260	-	0.94	0.17	0.85	Yes
SV_w_4380	Insertion	OXv9ch01	3851519	3851519	0	KOv8ch01	4315516	4315579	63	-	BolO_1g07240	-	-	BolK_1g08260	-	0.92	0.08	0.79	Yes
SV_w_4381	Insertion	OXv9ch01	3851851	3851851	0	KOv8ch01	4315900	4316407	507	-	BolO_1g07240	-	-	BolK_1g08260	-	0.94	0.07	0.81	Yes
SV_b_60499	Deletion	OXv9ch01	3852716	3857672	4956	KOv8ch01	4317270	4318126	856	BolO_1g07240	-	BolO_1g07250|BolO_1g07260	BolK_1g08260	-	-	0.93	0.16	0.88	Yes
SV_b_60502	Insertion	OXv9ch01	3866254	3867276	1022	KOv8ch01	4326554	4327842	1288	BolO_1g07280	-	-	BolK_1g08280	-	-	0.86	0.18	0.55	Yes
SV_w_7778	Insertion	OXv9ch01	3867381	3867381	0	KOv8ch01	4327947	4327957	10	-	BolO_1g07280	-	-	BolK_1g08280	-	1	0.97	0.96	NA
SV_w_7779	Deletion	OXv9ch01	3868046	3868057	11	KOv8ch01	4328617	4328617	0	-	BolO_1g07280	-	-	BolK_1g08280	-	0.58	0.03	0.04	Yes
SV_w_3971	Insertion	OXv9ch01	3876085	3876085	0	KOv8ch01	4336661	4336696	35	-	BolO_1g07300	BolO_1g07310	-	BolK_1g08300	BolK_1g08310|BolK_1g08320	0.78	0.05	0.23	Yes
SV_b_60504	Insertion	OXv9ch01	3876896	3877662	766	KOv8ch01	4337500	4338379	879	BolO_1g07300	BolO_1g07310	BolO_1g07310	BolK_1g08310	-	BolK_1g08300|BolK_1g08320	0.8	0.32	0.82	Yes
SV_w_5774	Insertion	OXv9ch01	3879751	3879751	0	KOv8ch01	4340455	4340471	16	-	-	BolO_1g07300	-	-	-	0.59	0.01	0	Yes
SV_w_5775	Insertion	OXv9ch01	3880217	3880217	0	KOv8ch01	4340943	4341323	380	-	-	BolO_1g07300	-	-	-	0.55	0.03	0.03	Yes
SV_w_5776	Insertion	OXv9ch01	3880559	3880559	0	KOv8ch01	4341670	4341682	12	-	-	BolO_1g07300	-	-	-	0.79	0.26	0.19	Yes
SV_w_5777	Insertion	OXv9ch01	3882899	3882899	0	KOv8ch01	4344020	4344040	20	-	-	BolO_1g07320	-	BolK_1g08330	-	0.71	0	NA	NA
SV_w_5770	Insertion	OXv9ch01	3888518	3888518	0	KOv8ch01	4344360	4344652	292	-	-	-	-	-	BolK_1g08330	0.54	0.02	0.08	Yes
SV_b_60506a	Insertion	OXv9ch01	3891592	3891593	1	KOv8ch01	4347697	4347853	156	-	BolO_1g07340	BolO_1g07350	-	BolK_1g08340	BolK_1g08350	0.48	0.36	0.27	No
SV_w_5167	Insertion	OXv9ch01	3894168	3894168	0	KOv8ch01	4350428	4350492	64	-	BolO_1g07350	-	-	BolK_1g08350	-	0.39	0	NA	Yes
SV_b_60508	Insertion	OXv9ch01	3897852	3927040	29188	KOv8ch01	4354177	4388349	34172	BolO_1g07360|BolO_1g07370|BolO_1g07380|BolO_1g07390|BolO_1g07400	-	BolO_1g07360|BolO_1g07370|BolO_1g07380|BolO_1g07390|BolO_1g07400	BolK_1g08370|BolK_1g08380|BolK_1g08390|BolK_1g08400|BolK_1g08410	-	BolK_1g08360|BolK_1g08370|BolK_1g08380|BolK_1g08390|BolK_1g08400|BolK_1g08410	0.58	0.17	0.48	Yes
SV_w_5783	Deletion	OXv9ch01	3930073	3930089	16	KOv8ch01	4391385	4391385	0	-	BolO_1g07420	BolO_1g07410|BolO_1g07430	-	-	BolK_1g08420|BolK_1g08440	0.59	0	0.04	NA
SV_w_5993	Insertion	OXv9ch01	3934776	3934776	0	KOv8ch01	4396103	4396130	27	-	-	BolO_1g07440	-	-	-	0.69	0.24	0.09	Yes
SV_w_5994	Deletion	OXv9ch01	3935012	3935028	16	KOv8ch01	4396366	4396366	0	-	-	BolO_1g07440	-	-	-	0.67	0.25	0.05	Yes
SV_w_5995	Insertion	OXv9ch01	3935076	3935076	0	KOv8ch01	4396414	4398165	1751	-	-	BolO_1g07440	-	-	BolK_1g08450	0.67	0.23	0.06	Yes
SV_b_60511	Insertion	OXv9ch01	3936961	3937056	95	KOv8ch01	4400045	4400144	99	BolO_1g07440	-	-	BolK_1g08450	-	-	0.69	0	0.03	Yes
SV_w_5433	Insertion	OXv9ch01	3938007	3938007	0	KOv8ch01	4401094	4401105	11	BolO_1g07450	-	-	BolK_1g08460	-	-	0.96	0.22	0.1	Yes
SV_b_60513	Insertion	OXv9ch01	3941398	3941707	309	KOv8ch01	4404472	4404789	317	-	BolO_1g07460	BolO_1g07450	-	BolK_1g08470	BolK_1g08460	0.74	0.07	0.3	Yes
SV_w_5306	Deletion	OXv9ch01	3941882	3941899	17	KOv8ch01	4404961	4404961	0	-	BolO_1g07460	BolO_1g07450	-	BolK_1g08470	BolK_1g08460	0.72	0.1	0.09	Yes
SV_w_5307	Insertion	OXv9ch01	3944440	3944440	0	KOv8ch01	4407502	4407548	46	BolO_1g07470	-	-	BolK_1g08480	-	-	0.91	0.45	0.97	Yes
SV_w_7260	Insertion	OXv9ch01	3948357	3948357	0	KOv8ch01	4411420	4411432	12	BolO_1g07480	-	BolO_1g07470	BolK_1g08490	-	BolK_1g08480	0.96	0.68	0.93	No
SV_b_60517	Deletion	OXv9ch01	3957924	3963664	5740	KOv8ch01	4413321	4413370	49	BolO_1g07490|BolO_1g07500	-	BolO_1g07490|BolO_1g07500|BolO_1g07510	-	-	BolK_1g08490|BolK_1g08500	0.71	0.16	0.89	Yes
SV_w_7934	Deletion	OXv9ch01	3964917	3964933	16	KOv8ch01	4414638	4414638	0	-	BolO_1g07510	-	-	BolK_1g08500	-	0.75	0.01	0.9	Yes
SV_w_7935	Deletion	OXv9ch01	3965331	3965391	60	KOv8ch01	4415028	4415028	0	-	BolO_1g07510	-	-	BolK_1g08500	-	0.74	0.02	0.91	Yes
SV_w_7936	Insertion	OXv9ch01	3965700	3965700	0	KOv8ch01	4415336	4415357	21	-	BolO_1g07510	-	-	BolK_1g08500	-	0.83	0.01	0.9	Yes
SV_b_60519	Deletion	OXv9ch01	3966276	3972988	6712	KOv8ch01	4415928	4420938	5010	BolO_1g07510	-	-	BolK_1g08500	-	BolK_1g08510	0.76	0	0.94	Yes
SV_w_7827	Deletion	OXv9ch01	3973684	3973694	10	KOv8ch01	4421640	4421640	0	-	-	-	-	-	BolK_1g08510	0.74	0	0.94	Yes
SV_b_60522	Insertion	OXv9ch01	3975955	3981296	5341	KOv8ch01	4424166	4458440	34274	-	-	-	BolK_1g08520|BolK_1g08530	-	BolK_1g08520	0.74	0	0.88	Yes
SV_w_7502	Insertion	OXv9ch01	3989791	3989791	0	KOv8ch01	4460746	4460780	34	-	-	-	-	-	BolK_1g08530	0.78	0	0.93	Yes
SV_w_6730	Insertion	OXv9ch01	4048520	4048520	0	KOv8ch01	4527354	4527374	20	-	BolO_1g07600	-	-	BolK_1g08640	-	0.99	0.79	1	No
SV_w_5497	Deletion	OXv9ch01	4053533	4053581	48	KOv8ch01	4540487	4540487	0	-	-	BolO_1g07620	-	-	BolK_1g08670	0.95	0.01	0.75	Yes
SV_w_5498	Insertion	OXv9ch01	4056500	4056500	0	KOv8ch01	4543400	4543410	10	-	-	BolO_1g07630	-	BolK_1g08680	-	0.99	0.87	0.87	No
SV_w_5499	Deletion	OXv9ch01	4056589	4056600	11	KOv8ch01	4543503	4543503	0	-	-	BolO_1g07630	-	BolK_1g08680	-	0.88	0.03	0.56	Yes
SV_b_60528	Deletion	OXv9ch01	4056859	4057682	823	KOv8ch01	4543769	4544525	756	-	-	BolO_1g07630	BolK_1g08680	-	-	0.64	0.66	0.34	No
SV_w_7196	Deletion	OXv9ch01	4058474	4058518	44	KOv8ch01	4545318	4545318	0	-	BolO_1g07630	-	BolK_1g08680	-	-	0.97	0.85	0.86	No
SV_w_7197	Insertion	OXv9ch01	4058520	4058520	0	KOv8ch01	4545320	4545336	16	-	BolO_1g07630	-	BolK_1g08680	-	-	0.97	0.77	0.88	No
SV_w_7198	Deletion	OXv9ch01	4059021	4059036	15	KOv8ch01	4545837	4545837	0	BolO_1g07630	-	-	BolK_1g08680	-	-	1	0.85	0.85	NA
SV_b_60530	Insertion	OXv9ch01	4062773	4063540	767	KOv8ch01	4549546	4553516	3970	BolO_1g07650	-	BolO_1g07640	BolK_1g08700	-	BolK_1g08690	0.67	0.71	0.18	No
SV_b_60532	Deletion	OXv9ch01	4065353	4072161	6808	KOv8ch01	4554329	4556426	2097	BolO_1g07660	-	BolO_1g07650|BolO_1g07660	BolK_1g08700	-	-	0.74	0.85	0.77	No
SV_w_5882	Insertion	OXv9ch01	4077806	4077806	0	KOv8ch01	4558327	4558338	11	-	BolO_1g07680	-	-	BolK_1g08710	BolK_1g08700	0.72	0.78	0.75	No
SV_w_3966	Deletion	OXv9ch01	4087346	4092033	4687	KOv8ch01	4567836	4567836	0	-	-	BolO_1g07690	-	-	BolK_1g08720	0.86	0.05	0.44	Yes
SV_b_60536	Insertion	OXv9ch01	4098806	4098891	85	KOv8ch01	4574615	4574715	100	BolO_1g07700	-	-	BolK_1g08730	-	BolK_1g08740	0.88	0.08	0.66	Yes
SV_w_2185	Insertion	OXv9ch01	4112979	4112979	0	KOv8ch01	4588781	4588797	16	-	BolO_1g07730	BolO_1g07740	-	-	BolK_1g08770|BolK_1g08780	0.68	0	0	Yes
SV_b_60537a	Deletion	OXv9ch01	4116728	4116790	62	KOv8ch01	4592548	4592572	24	-	-	-	-	BolK_1g08790	-	0.92	0.84	1	No
SV_w_3573	Deletion	OXv9ch01	4116885	4117131	246	KOv8ch01	4592667	4592667	0	-	-	-	-	BolK_1g08790	-	0.9	0.67	0.94	No
SV_w_3574	Insertion	OXv9ch01	4117685	4117685	0	KOv8ch01	4593214	4593225	11	BolO_1g07750	-	BolO_1g07760	BolK_1g08790	-	BolK_1g08800	0.98	0.84	0.96	No
SV_w_3575	Insertion	OXv9ch01	4120448	4120448	0	KOv8ch01	4595984	4596242	258	-	-	BolO_1g07770|BolO_1g07780	-	-	BolK_1g08790|BolK_1g08810	0.69	0	0.04	Yes
SV_w_3576	Insertion	OXv9ch01	4125300	4125300	0	KOv8ch01	4601098	4601116	18	-	-	BolO_1g07790|BolO_1g07800	-	-	BolK_1g08820|BolK_1g08830	0.75	0.02	0.05	Yes
SV_w_5103	Insertion	OXv9ch01	4126981	4126981	0	KOv8ch01	4602611	4604621	2010	-	-	BolO_1g07810|BolO_1g07820	BolK_1g08850	-	BolK_1g08830|BolK_1g08840|BolK_1g08850|BolK_1g08860	0.85	0.04	0.38	Yes
SV_w_5086	Deletion	OXv9ch01	4139220	4139254	34	KOv8ch01	4611359	4611359	0	-	-	-	-	-	-	0.73	0.03	0.36	Yes
SV_w_5087	Insertion	OXv9ch01	4140241	4140241	0	KOv8ch01	4612343	4612364	21	-	-	-	-	-	-	1	0.84	1	No
SV_w_5088	Deletion	OXv9ch01	4140426	4140437	11	KOv8ch01	4612547	4612547	0	-	-	-	-	-	BolK_1g08870	0.78	0.01	0.4	Yes
SV_b_1081	Insertion	OXv9ch02	29222451	29222500	49	KOv8ch01	4617056	4617164	108	-	-	-	-	BolK_1g08880	-	0.04	0.03	0.09	No
SV_w_107503	Insertion	OXv9ch02	29219553	29219553	0	KOv8ch01	4620044	4620079	35	-	-	-	-	BolK_1g08880	-	NA	NA	NA	NA
SV_w_107502	Insertion	OXv9ch02	29219503	29219503	0	KOv8ch01	4620129	4620295	166	-	-	-	-	BolK_1g08880	-	NA	0	0	NA
SV_b_1082	Deletion	OXv9ch02	29218961	29219308	347	KOv8ch01	4620490	4620722	232	-	-	-	-	BolK_1g08880	-	0	0	0	NA
SV_w_1873	Deletion	OXv9ch01	4170801	4170814	13	KOv8ch01	4639340	4639340	0	-	BolO_1g07910	BolO_1g07900|BolO_1g07920	-	-	BolK_1g08930	1	NA	NA	NA
SV_w_1874	Deletion	OXv9ch01	4180088	4188515	8427	KOv8ch01	4648613	4648613	0	-	-	-	-	-	BolK_1g08940	0.56	0	0.73	Yes
SV_w_1875	Insertion	OXv9ch01	4189291	4189291	0	KOv8ch01	4649391	4649448	57	-	-	-	-	-	BolK_1g08940	0.73	0	0.83	Yes
SV_w_1876	Insertion	OXv9ch01	4189732	4189732	0	KOv8ch01	4649890	4649913	23	-	-	-	-	-	-	0.73	0	0.88	Yes
SV_b_60541	Deletion	OXv9ch01	4193710	4193759	49	KOv8ch01	4653892	4653935	43	-	-	-	-	-	-	0.71	0	0.87	Yes
SV_w_1186	Deletion	OXv9ch01	4209444	4211760	2316	KOv8ch01	4669616	4669616	0	-	-	BolO_1g07930	-	-	BolK_1g08960	0.78	0.03	0.97	Yes
SV_w_1187	Insertion	OXv9ch01	4223543	4223543	0	KOv8ch01	4681388	4681401	13	-	-	-	-	-	-	0.94	0.48	1	NA
SV_w_1188	Insertion	OXv9ch01	4227095	4227095	0	KOv8ch01	4684952	4686022	1070	-	-	-	-	-	-	0.14	0.04	0.04	NA
SV_b_93053	Insertion	OXv9ch01	4249595	4259086	9491	KOv8ch01	4708519	4727605	19086	BolO_1g07950	-	BolO_1g07940|BolO_1g07950	BolK_1g08980|BolK_1g08990	-	BolK_1g08980|BolK_1g08990	0.83	0.43	0.55	No
SV_w_1318	Deletion	OXv9ch01	4261392	4261404	12	KOv8ch01	4729910	4729910	0	-	-	-	-	-	-	0.96	NA	NA	NA
SV_w_1319	Insertion	OXv9ch01	4273299	4273299	0	KOv8ch01	4741791	4741803	12	-	-	BolO_1g07960	-	-	BolK_1g09020	0.08	0	NA	NA
SV_w_1320	Deletion	OXv9ch01	4291778	4291790	12	KOv8ch01	4760279	4760279	0	-	-	BolO_1g07980	-	-	BolK_1g09040	0.93	0.21	NA	Yes
SV_w_1321	Insertion	OXv9ch01	4292923	4292923	0	KOv8ch01	4761405	4761445	40	-	-	BolO_1g07980	-	-	BolK_1g09040	0.96	0.24	0.83	Yes
SV_b_60542	Deletion	OXv9ch01	4299227	4304786	5559	KOv8ch01	4767750	4768142	392	-	-	-	-	-	BolK_1g09050	0.98	0.25	0.97	Yes
SV_w_1093	Insertion	OXv9ch01	4306862	4306862	0	KOv8ch01	4770222	4770253	31	-	-	-	-	-	-	0.97	0.25	0.94	Yes
SV_w_1094	Deletion	OXv9ch01	4306974	4306988	14	KOv8ch01	4770365	4770365	0	-	-	-	-	-	-	0.98	0.26	0.94	Yes
SV_w_1095	Insertion	OXv9ch01	4308150	4308150	0	KOv8ch01	4771532	4771544	12	-	-	-	-	-	-	0.98	0.25	0.94	Yes
SV_b_60543	Deletion	OXv9ch01	4352586	4352602	16	KOv8ch01	4815964	4815967	-3	-	-	-	-	-	-	0.46	0.7	0.25	No
SV_w_7326	Insertion	OXv9ch01	4352716	4352716	0	KOv8ch01	4816078	4816110	32	-	-	-	-	-	-	0.99	0.73	1	No
SV_b_60544b	Deletion	OXv9ch01	4353734	4375077	21343	KOv8ch01	4817103	4818205	1102	BolO_1g08070	-	BolO_1g08060|BolO_1g08070|BolO_1g08080	-	-	BolK_1g09140|BolK_1g09150	0.42	0.65	0.22	No
SV_b_60545a	Insertion	OXv9ch01	4376408	4376427	19	KOv8ch01	4819498	4819537	39	-	-	BolO_1g08090	-	-	BolK_1g09160	0.48	0.67	0.23	No
SV_w_2403	Insertion	OXv9ch01	4384490	4384490	0	KOv8ch01	4827588	4827634	46	-	-	BolO_1g08110	-	-	-	0.36	0	0	NA
SV_w_2404	Insertion	OXv9ch01	4385061	4385061	0	KOv8ch01	4828205	4828365	160	-	-	BolO_1g08110	-	-	-	0.73	0	NA	NA
SV_b_60546a	Deletion	OXv9ch01	4394565	4394673	108	KOv8ch01	4837861	4837882	21	-	-	BolO_1g08120	-	-	BolK_1g09190	0.41	0.05	0.07	Yes
SV_w_6537	Insertion	OXv9ch01	4396547	4396547	0	KOv8ch01	4839750	4839780	30	-	-	-	-	-	-	0.23	0.01	0.04	Yes
SV_w_6538	Insertion	OXv9ch01	4396617	4396617	0	KOv8ch01	4839850	4839867	17	-	-	-	-	-	-	0.12	0	0	No
SV_w_94807	Insertion	OXv9ch05	42020115	42020115	0	KOv8ch01	4840373	4840384	11	-	-	-	-	-	-	NA	NA	NA	NA
SV_w_7528	Deletion	OXv9ch01	4399011	4399021	10	KOv8ch01	4851742	4851742	0	-	-	-	-	-	-	0.42	0.01	0.07	Yes
SV_w_6474	Insertion	OXv9ch01	4399754	4399754	0	KOv8ch01	4852494	4852515	21	-	-	-	-	-	-	0.42	0	0.08	Yes
SV_w_1174	Deletion	OXv9ch01	4421264	4421274	10	KOv8ch01	4857242	4857242	0	-	-	BolO_1g08160|BolO_1g08170	-	-	BolK_1g09200	0.86	0.04	0.25	Yes
SV_w_1175	Deletion	OXv9ch01	4457560	4457747	187	KOv8ch01	4893537	4893537	0	-	BolO_1g08240	-	-	BolK_1g09260	-	0.96	0.87	0.87	No
SV_b_60552	Deletion	OXv9ch01	4464001	4467066	3065	KOv8ch01	4899792	4901743	1951	BolO_1g08260	-	BolO_1g08260	-	-	BolK_1g09280	0.96	0.82	0.77	No
SV_w_7412	Insertion	OXv9ch01	4475103	4475103	0	KOv8ch01	4903170	4903184	14	-	BolO_1g08270	-	-	-	-	0.99	0.94	0.86	No
SV_w_6136	Insertion	OXv9ch01	4475932	4475932	0	KOv8ch01	4903999	4904009	10	BolO_1g08270	-	-	-	-	-	1	1	1	No
SV_w_6137	Deletion	OXv9ch01	4475978	4476054	76	KOv8ch01	4904055	4904055	0	BolO_1g08270	-	-	-	-	-	0.97	0.88	0.77	No
SV_w_6138	Deletion	OXv9ch01	4477421	4477456	35	KOv8ch01	4905422	4905422	0	-	-	-	-	-	-	0.97	0.89	0.85	No
SV_w_6139	Insertion	OXv9ch01	4477534	4477534	0	KOv8ch01	4905500	4905520	20	-	-	-	-	-	-	0.98	0.88	0.91	No
SV_w_5287	Deletion	OXv9ch01	4483386	4483435	49	KOv8ch01	4911328	4911328	0	-	-	-	-	-	-	0.98	0.88	0.88	No
SV_b_60556	Deletion	OXv9ch01	4484041	4495613	11572	KOv8ch01	4911935	4912004	69	-	BolO_1g08290	-	-	-	-	0.93	0.97	1	No
SV_w_6277	Deletion	OXv9ch01	4503728	4503740	12	KOv8ch01	4917589	4917589	0	-	BolO_1g08300	-	-	BolK_1g09320	-	0.86	0.85	NA	No
SV_w_6278	Deletion	OXv9ch01	4505128	4505144	16	KOv8ch01	4918978	4918978	0	-	BolO_1g08300	-	-	BolK_1g09320	-	0.64	0	0.03	Yes
SV_b_60559a	Insertion	OXv9ch01	4505439	4505460	21	KOv8ch01	4919272	4919320	48	-	BolO_1g08300	-	-	BolK_1g09320	-	1	0.88	1	No
SV_w_212	Insertion	OXv9ch01	4507311	4507311	0	KOv8ch01	4921160	4921170	10	-	BolO_1g08300	-	-	BolK_1g09320	-	0.67	0.01	0.03	Yes
SV_w_213	Deletion	OXv9ch01	4520758	4520776	18	KOv8ch01	4934622	4934622	0	-	-	-	-	-	-	NA	NA	NA	NA
SV_w_214	Insertion	OXv9ch01	4534986	4534986	0	KOv8ch01	4948832	4948867	35	-	-	-	-	-	-	0	0	0	NA
SV_w_215	Deletion	OXv9ch01	4670980	4670992	12	KOv8ch01	5084856	5084856	0	-	BolO_1g08450	-	-	BolK_1g09420	-	0.89	0.56	0.24	No
SV_b_1108	Deletion	OXv9ch04	36101811	36101896	85	KOv8ch01	5087965	5087994	29	-	-	-	-	-	-	NA	0.01	0.16	NA
SV_w_6624	Insertion	OXv9ch01	4678876	4678876	0	KOv8ch01	5098168	5098208	40	-	-	-	-	BolK_1g09430	-	0.72	0	0	Yes
SV_b_60564	Insertion	OXv9ch01	4683224	4686287	3063	KOv8ch01	5102908	5118985	16077	-	-	-	-	-	-	0.87	0.32	0.19	Yes
SV_w_7773	Insertion	OXv9ch01	4686406	4686406	0	KOv8ch01	5119104	5119149	45	-	-	-	-	-	-	0.86	0.32	0.16	Yes
SV_b_60565	Insertion	OXv9ch01	4686841	4688689	1848	KOv8ch01	5119584	5122818	3234	-	-	BolO_1g08470	-	-	BolK_1g09440	0.87	0.33	0.19	Yes
SV_b_60566	Insertion	OXv9ch01	4690435	4691060	625	KOv8ch01	5124565	5136201	11636	BolO_1g08470	-	-	BolK_1g09440|BolK_1g09450	-	BolK_1g09450|BolK_1g09460|BolK_1g09470	0.86	0.32	0.45	Yes
SV_w_6393	Insertion	OXv9ch01	4694095	4694095	0	KOv8ch01	5139243	5139714	471	-	-	BolO_1g08480	-	-	BolK_1g09480	0.86	0.42	0.9	Yes
SV_b_60568	Deletion	OXv9ch01	4695738	4704684	8946	KOv8ch01	5141359	5148216	6857	BolO_1g08480|BolO_1g08490|BolO_1g08500|BolO_1g08510	-	BolO_1g08490|BolO_1g08500|BolO_1g08510	BolK_1g09480|BolK_1g09490	-	BolK_1g09490	0.89	0.41	0.9	Yes
SV_b_60569	Deletion	OXv9ch01	4705545	4705620	75	KOv8ch01	5149078	5149124	46	-	BolO_1g08510	-	-	BolK_1g09490	-	0.86	0.46	0.9	No
SV_w_6576	Insertion	OXv9ch01	4707787	4707787	0	KOv8ch01	5151287	5151512	225	-	-	BolO_1g08520	-	-	BolK_1g09500	0.86	0.46	0.84	No
SV_w_6601	Insertion	OXv9ch01	4709982	4709982	0	KOv8ch01	5153701	5153713	12	-	BolO_1g08520	-	-	BolK_1g09500	-	0.86	0.47	0.85	No
SV_b_60571	Deletion	OXv9ch01	4711139	4711614	475	KOv8ch01	5154873	5155224	351	-	BolO_1g08520	-	-	BolK_1g09500	-	0.86	0.57	0.9	No
SV_w_7129	Deletion	OXv9ch01	4712604	4712618	14	KOv8ch01	5156218	5156218	0	-	BolO_1g08520	-	-	BolK_1g09500	-	0.87	0.54	0.87	No
SV_w_7130	Insertion	OXv9ch01	4713370	4713370	0	KOv8ch01	5156978	5157023	45	-	-	-	-	-	-	0.87	0.54	0.88	No
SV_b_60572	Insertion	OXv9ch01	4713480	4730085	16605	KOv8ch01	5157133	5174981	17848	BolO_1g08530	-	BolO_1g08530	-	-	BolK_1g09510	0.84	0.48	0.86	No
SV_w_4059	Deletion	OXv9ch01	4730125	4735164	5039	KOv8ch01	5175021	5175021	0	-	-	BolO_1g08540	-	-	BolK_1g09510	0.87	0.55	0.85	No
SV_w_4060	Insertion	OXv9ch01	4735165	4735165	0	KOv8ch01	5175022	5175033	11	-	-	BolO_1g08540	-	-	BolK_1g09510	0.9	0.6	0.88	No
SV_w_4061	Deletion	OXv9ch01	4735222	4736486	1264	KOv8ch01	5175089	5175089	0	-	-	BolO_1g08540	-	-	BolK_1g09510	0.87	0.55	0.86	No
SV_w_4062	Insertion	OXv9ch01	4743612	4743612	0	KOv8ch01	5182220	5182338	118	-	-	BolO_1g08550	-	-	BolK_1g09520	0.9	0.52	0.97	No
SV_w_4063	Deletion	OXv9ch01	4744835	4744849	14	KOv8ch01	5183558	5183558	0	-	-	-	-	-	-	0.88	0.53	1	No
SV_w_4064	Deletion	OXv9ch01	4745087	4745268	181	KOv8ch01	5183799	5183809	10	-	-	-	-	-	-	0.9	0.56	1	No
SV_w_4065	Insertion	OXv9ch01	4747953	4747953	0	KOv8ch01	5186495	5186838	343	-	-	BolO_1g08560	-	-	BolK_1g09530|BolK_1g09540	0.89	0.51	0.86	No
SV_b_60573	Deletion	OXv9ch01	4750992	4751357	365	KOv8ch01	5189867	5189972	105	-	-	-	-	-	-	0.9	0.49	0.92	No
SV_w_1757	Deletion	OXv9ch01	4755687	4755703	16	KOv8ch01	5194305	5194305	0	-	BolO_1g08580	BolO_1g08570	BolK_1g09550	-	-	0.87	0.49	0.86	No
SV_b_60576a	Deletion	OXv9ch01	4786424	4788234	1810	KOv8ch01	5219078	5219102	24	-	-	BolO_1g08620	-	BolK_1g09580	BolK_1g09590	0.9	0.12	1	Yes
SV_w_3048	Insertion	OXv9ch01	4789264	4789264	0	KOv8ch01	5220131	5220143	12	BolO_1g08620	-	-	BolK_1g09590	-	-	0.87	0.06	0.83	Yes
SV_w_3049	Insertion	OXv9ch01	4789575	4789575	0	KOv8ch01	5220445	5220456	11	-	BolO_1g08620	-	-	BolK_1g09590	-	0.88	0.22	0.97	Yes
SV_w_3050	Deletion	OXv9ch01	4792226	4792247	21	KOv8ch01	5223109	5223109	0	BolO_1g08620	-	-	BolK_1g09590	-	BolK_1g09600	0.89	0.22	1	Yes
SV_w_3051	Insertion	OXv9ch01	4792586	4792586	0	KOv8ch01	5223448	5224840	1392	-	BolO_1g08620	-	BolK_1g09600	BolK_1g09590	BolK_1g09600	0.9	0.21	0.97	Yes
SV_w_3052	Insertion	OXv9ch01	4798339	4798339	0	KOv8ch01	5230605	5230640	35	BolO_1g08640	-	-	-	-	-	0.83	0.21	NA	Yes
SV_w_3053	Deletion	OXv9ch01	4798860	4798992	132	KOv8ch01	5231161	5231161	0	-	-	BolO_1g08640	-	-	-	0.92	0.18	0.97	Yes
SV_w_3054	Deletion	OXv9ch01	4803543	4803567	24	KOv8ch01	5235715	5235715	0	-	-	-	-	-	-	0.89	0.12	0.97	Yes
SV_w_3055	Insertion	OXv9ch01	4805363	4805363	0	KOv8ch01	5237517	5237544	27	-	-	-	-	-	-	0.91	0.23	0.97	Yes
SV_w_3056	Insertion	OXv9ch01	4806003	4806003	0	KOv8ch01	5238175	5244232	6057	-	-	-	-	-	-	0.9	0.24	0.97	Yes
SV_w_3057	Insertion	OXv9ch01	4809689	4809689	0	KOv8ch01	5247918	5247945	27	-	-	-	-	-	-	0.9	0.22	0.96	Yes
SV_w_3058	Insertion	OXv9ch01	4818929	4818929	0	KOv8ch01	5257201	5257243	42	-	-	BolO_1g08660	-	BolK_1g09630	-	0.2	0.03	0.08	No
SV_b_60577	Insertion	OXv9ch01	4819548	4819711	163	KOv8ch01	5257866	5258153	287	-	-	BolO_1g08660	-	BolK_1g09630	-	0.97	0.27	1	Yes
SV_w_3954	Insertion	OXv9ch01	4820412	4820412	0	KOv8ch01	5258859	5258877	18	-	BolO_1g08660	-	BolK_1g09630	-	-	0.99	0.31	1	Yes
SV_b_60578a	Deletion	OXv9ch01	4826629	4835962	9333	KOv8ch01	5264363	5264363	0	BolO_1g08670|BolO_1g08680|BolO_1g08690	-	BolO_1g08670|BolO_1g08680|BolO_1g08690|BolO_1g08700	-	BolK_1g09640	-	1	1	NA	NA
SV_w_701	Insertion	OXv9ch01	4836654	4836654	0	KOv8ch01	5265788	5265856	68	-	BolO_1g08670	BolO_1g08700	-	BolK_1g09640	BolK_1g09650	0.89	0.36	1	Yes
SV_b_60579	Insertion	OXv9ch01	4910544	4910642	98	KOv8ch01	5339735	5339839	104	BolO_1g08840	-	-	BolK_1g09790	-	BolK_1g09800	0.34	0.25	0.08	No
SV_b_60580	Insertion	OXv9ch01	4925338	4945349	20011	KOv8ch01	5354527	5375641	21114	BolO_1g08890|BolO_1g08900	-	BolO_1g08880|BolO_1g08890|BolO_1g08900	BolK_1g09830|BolK_1g09840|BolK_1g09850	-	BolK_1g09820|BolK_1g09830|BolK_1g09840|BolK_1g09850|BolK_1g09860	0.18	0.4	0.63	No
SV_w_1234	Deletion	OXv9ch01	4956648	4956927	279	KOv8ch01	5381562	5381562	0	-	-	-	-	-	-	0.6	0.14	0.94	Yes
SV_w_1235	Insertion	OXv9ch01	4957007	4957007	0	KOv8ch01	5381642	5381921	279	-	-	-	-	-	-	0.35	0	0.13	Yes
SV_w_1236	Deletion	OXv9ch01	4959931	4960604	673	KOv8ch01	5384849	5384849	0	-	-	BolO_1g08930	-	-	BolK_1g09880	0.62	0.16	0.94	Yes
SV_w_1237	Deletion	OXv9ch01	4977100	4977120	20	KOv8ch01	5401340	5401340	0	-	-	-	-	-	-	0.77	0.95	0.9	NA
SV_w_1238	Deletion	OXv9ch01	4996177	4996191	14	KOv8ch01	5420383	5420383	0	-	-	-	-	-	-	0.5	0.24	0.87	No
SV_b_60583	Deletion	OXv9ch01	5003321	5004061	740	KOv8ch01	5427509	5428210	701	-	BolO_1g08990	-	-	-	BolK_1g09940	0.42	0.22	0.73	No
SV_w_6019	Insertion	OXv9ch01	5004334	5004334	0	KOv8ch01	5428481	5428513	32	-	BolO_1g08990	-	-	-	BolK_1g09940	0.6	0.24	0.87	NA
SV_w_90286	Insertion	OXv9ch01	5035874	5035874	0	KOv8ch01	5431873	5431890	17	-	-	BolO_1g09030	-	-	BolK_1g09950	0.45	0.18	0.36	Yes
SV_w_90285	Insertion	OXv9ch01	5035398	5035398	0	KOv8ch01	5432368	5432608	240	-	-	BolO_1g09030	-	-	BolK_1g09950	0.46	0.22	0.31	No
SV_w_90293	Insertion	OXv9ch01	5033459	5033459	0	KOv8ch01	5434548	5434564	16	-	BolO_1g09030	-	-	BolK_1g09950	-	0.99	0.48	0.53	Yes
SV_w_90300	Insertion	OXv9ch01	5031793	5031793	0	KOv8ch01	5436202	5436215	13	-	BolO_1g09030	BolO_1g09020	-	BolK_1g09950	BolK_1g09960	0.45	0.19	0.28	No
SV_w_90294	Deletion	OXv9ch01	5029313	5029323	10	KOv8ch01	5438973	5438973	0	-	-	-	-	BolK_1g09970	-	0.42	0.22	0.02	No
SV_b_95043	Insertion	OXv9ch01	5035972	5092716	56744	KOv8ch01	5439015	5602091	163076	BolO_1g09040|BolO_1g09050|BolO_1g09060|BolO_1g09070|BolO_1g09080|BolO_1g09090	BolO_1g09100	BolO_1g09030|BolO_1g09040|BolO_1g09050|BolO_1g09060|BolO_1g09070|BolO_1g09080|BolO_1g09090|BolO_1g09110	BolK_1g09980|BolK_1g09990|BolK_1g10000|BolK_1g10010|BolK_1g10020|BolK_1g10030|BolK_1g10040|BolK_1g10050|BolK_1g10060|BolK_1g10070|BolK_1g10080|BolK_1g10090|BolK_1g10100|BolK_1g10110	BolK_1g09970|BolK_1g10120	BolK_1g09980|BolK_1g09990|BolK_1g10000|BolK_1g10010|BolK_1g10020|BolK_1g10030|BolK_1g10040|BolK_1g10050|BolK_1g10060|BolK_1g10070|BolK_1g10080|BolK_1g10090|BolK_1g10100|BolK_1g10110|BolK_1g10130	0.42	0.21	0.34	No
SV_w_95827	Deletion	OXv9ch04	58749519	58749533	14	KOv8ch01	5456862	5456862	0	-	BolO_4g64480	-	-	-	BolK_1g10010|BolK_1g10020	1	1	NA	NA
SV_w_95828	Insertion	OXv9ch04	58749852	58749852	0	KOv8ch01	5457181	5457211	30	BolO_4g64480	-	-	BolK_1g10020	-	BolK_1g10010	NA	0	NA	NA
SV_b_1150a	Deletion	OXv9ch01	2845180	2845242	62	KOv8ch01	5458801	5458801	0	-	-	-	-	-	-	NA	NA	NA	NA
SV_w_95814	Deletion	OXv9ch01	2845688	2845754	66	KOv8ch01	5459248	5459248	0	-	-	-	-	-	-	1	NA	NA	NA
SV_w_107945	Deletion	OXv9ch02	25846826	25846836	10	KOv8ch01	5477859	5477859	0	-	-	-	-	-	-	0.8	0.27	NA	NA
SV_w_107944	Deletion	OXv9ch02	25846745	25846776	31	KOv8ch01	5477909	5477909	0	-	BolO_2g31390	-	-	-	-	1	NA	NA	NA
SV_w_107943	Deletion	OXv9ch02	25846349	25846424	75	KOv8ch01	5478233	5478233	0	BolO_2g31390	-	-	BolK_1g10060	-	-	1	1	NA	NA
SV_w_95536	Deletion	OXv9ch07	40135880	40135893	13	KOv8ch01	5484793	5484793	0	-	-	-	-	-	-	0.94	0.98	NA	NA
SV_w_95537	Insertion	OXv9ch07	40135909	40135909	0	KOv8ch01	5484809	5484823	14	-	-	-	-	-	-	NA	0.7	NA	NA
SV_w_95538	Insertion	OXv9ch07	40137535	40137535	0	KOv8ch01	5486450	5486461	11	-	BolO_7g34550	-	-	BolK_1g10070	-	NA	NA	NA	NA
SV_w_95539	Insertion	OXv9ch07	40137744	40137744	0	KOv8ch01	5486670	5486725	55	-	-	BolO_7g34550	-	-	BolK_1g10070	NA	NA	NA	NA
SV_w_107799	Deletion	OXv9ch01	38189724	38189739	15	KOv8ch01	5549168	5549168	0	-	BolO_1g41290	-	-	-	-	NA	NA	NA	NA
SV_w_107798	Insertion	OXv9ch01	38189144	38189144	0	KOv8ch01	5549748	5549781	33	-	BolO_1g41290	-	-	-	-	NA	NA	NA	NA
SV_w_107733	Deletion	OXv9ch01	5121133	5121226	93	KOv8ch01	5559676	5559676	0	-	BolO_1g09200	BolO_1g09210	-	-	-	NA	NA	NA	NA
SV_w_107732	Deletion	OXv9ch01	5120750	5120760	10	KOv8ch01	5560050	5560050	0	-	BolO_1g09190	BolO_1g09210	-	-	-	0.67	0.48	NA	NA
SV_w_107731	Deletion	OXv9ch01	5120358	5120508	150	KOv8ch01	5560289	5560289	0	BolO_1g09190	-	BolO_1g09210	BolK_1g10090	-	-	0.95	1	NA	NA
SV_b_1161	Insertion	OXv9ch02	18560052	18563548	-3496	KOv8ch01	5562685	5562714	29	BolO_2g24450	-	BolO_2g24440	BolK_1g10090	-	-	0	0	0	NA
SV_w_107907	Deletion	OXv9ch08	9629942	9629961	19	KOv8ch01	5576002	5576002	0	-	BolO_8g07990	-	-	-	-	NA	NA	NA	NA
SV_w_107906	Deletion	OXv9ch08	9629356	9629381	25	KOv8ch01	5576566	5576566	0	-	BolO_8g07990	-	-	-	-	NA	NA	NA	NA
SV_w_107657	Insertion	OXv9ch00	22714455	22714455	0	KOv8ch01	5578216	5578226	10	-	-	-	-	-	-	0.41	0.15	0.25	No
SV_w_107656	Deletion	OXv9ch00	22714318	22714342	24	KOv8ch01	5578339	5578339	0	-	BolO_0g21400	-	-	BolK_1g10100	-	0.42	0.21	0.31	No
SV_w_107655	Insertion	OXv9ch00	22713337	22713337	0	KOv8ch01	5579321	5579332	11	-	BolO_0g21400	-	-	BolK_1g10100	-	0.45	0.2	0.33	No
SV_w_107654	Deletion	OXv9ch00	22712936	22712972	36	KOv8ch01	5579695	5579695	0	BolO_0g21400	-	-	BolK_1g10100	-	-	0.41	0.25	0.31	No
SV_b_1166	Deletion	OXv9ch00	22706715	22712714	5999	KOv8ch01	5579930	5583110	3180	BolO_0g21400	-	BolO_0g21400	BolK_1g10100	-	BolK_1g10100	0.47	0.23	0.39	No
SV_w_95288	Deletion	OXv9ch05	46614416	46614449	33	KOv8ch01	5586186	5586186	0	-	-	-	-	-	-	1	1	NA	NA
SV_w_107632	Deletion	OXv9ch00	22701821	22701989	168	KOv8ch01	5600331	5600342	11	-	-	-	-	-	-	0.36	0.21	0.34	No
SV_w_6457	Insertion	OXv9ch01	5093900	5093900	0	KOv8ch01	5603277	5603287	10	-	BolO_1g09100	BolO_1g09090|BolO_1g09110	-	BolK_1g10120	BolK_1g10130	0.47	0.05	0.13	Yes
SV_w_6458	Insertion	OXv9ch01	5094210	5094210	0	KOv8ch01	5603596	5603610	14	-	BolO_1g09110	BolO_1g09090|BolO_1g09100	-	BolK_1g10130	BolK_1g10120	0.41	0.15	0.33	Yes
SV_w_6459	Deletion	OXv9ch01	5094832	5094845	13	KOv8ch01	5604233	5604233	0	-	BolO_1g09110	BolO_1g09100	-	BolK_1g10130	BolK_1g10120	0.39	0.09	0.37	Yes
SV_w_6460	Insertion	OXv9ch01	5094878	5094878	0	KOv8ch01	5604266	5604286	20	-	BolO_1g09110	BolO_1g09100	-	BolK_1g10130	BolK_1g10120	0.38	0.07	0.28	Yes
SV_b_60590a	Deletion	OXv9ch01	5100534	5100997	463	KOv8ch01	5609958	5609958	0	-	BolO_1g09130	BolO_1g09140	-	BolK_1g10150	BolK_1g10160	0.48	0.07	0.37	Yes
SV_w_7267	Insertion	OXv9ch01	5101456	5101456	0	KOv8ch01	5610414	5610455	41	-	BolO_1g09130	BolO_1g09140|BolO_1g09150	-	BolK_1g10150	BolK_1g10160	0.48	0.11	0.36	Yes
SV_b_60592a	Deletion	OXv9ch01	5104402	5104496	94	KOv8ch01	5613440	5613439	-1	-	-	BolO_1g09160|BolO_1g09170	-	-	BolK_1g10150|BolK_1g10170|BolK_1g10180	0.37	0.08	0.38	Yes
SV_w_7031	Deletion	OXv9ch01	5104712	5104725	13	KOv8ch01	5613652	5613652	0	-	-	BolO_1g09160|BolO_1g09170	-	-	BolK_1g10170|BolK_1g10180	0.5	0.12	0.35	Yes
SV_w_7510	Insertion	OXv9ch01	5111536	5111536	0	KOv8ch01	5623273	5623286	13	-	-	BolO_1g09180	-	-	-	0.08	0.02	0	NA
SV_w_7511	Insertion	OXv9ch01	5111662	5111662	0	KOv8ch01	5623412	5623496	84	-	-	BolO_1g09180	-	-	BolK_1g10200	0.15	0.04	0.08	NA
SV_w_7512	Insertion	OXv9ch01	5113109	5113109	0	KOv8ch01	5624948	5624959	11	-	-	BolO_1g09180	-	-	BolK_1g10200	NA	NA	NA	NA
SV_b_60595	Insertion	OXv9ch01	5113661	5113735	74	KOv8ch01	5625514	5625604	90	-	BolO_1g09180	-	-	BolK_1g10200	-	0.15	0.1	0.13	No
SV_b_60596	Deletion	OXv9ch01	5114210	5114734	524	KOv8ch01	5626070	5626593	523	BolO_1g09180	-	-	BolK_1g10200	-	-	0.07	0.22	0.2	No
SV_b_60597	Insertion	OXv9ch01	5115990	5117752	1762	KOv8ch01	5627847	5629847	2000	BolO_1g09190	-	BolO_1g09190	BolK_1g10210|BolK_1g10220	-	BolK_1g10210|BolK_1g10220	0.27	0.18	0.16	No
SV_b_60598	Deletion	OXv9ch01	5119894	5120047	153	KOv8ch01	5631992	5632136	144	BolO_1g09190	-	-	BolK_1g10220	-	-	0.16	0.12	0.13	No
SV_w_4971	Deletion	OXv9ch01	5120873	5120884	11	KOv8ch01	5632963	5632963	0	-	BolO_1g09190	BolO_1g09210	-	BolK_1g10220|BolK_1g10230	BolK_1g10240	0.84	0.68	NA	NA
SV_w_4972	Insertion	OXv9ch01	5122957	5122957	0	KOv8ch01	5635043	5635067	24	-	BolO_1g09210	BolO_1g09200|BolO_1g09220	-	BolK_1g10240	BolK_1g10230|BolK_1g10250	0.14	0.08	NA	No
SV_w_6980	Deletion	OXv9ch01	5128261	5128273	12	KOv8ch01	5640416	5640416	0	BolO_1g09230	-	BolO_1g09240	BolK_1g10260	-	BolK_1g10270	0.72	0.99	1	NA
SV_w_6981	Deletion	OXv9ch01	5128717	5128740	23	KOv8ch01	5640870	5640870	0	-	-	BolO_1g09230|BolO_1g09240	-	-	BolK_1g10260|BolK_1g10270	0.75	0.08	0.2	Yes
SV_w_6982	Deletion	OXv9ch01	5130123	5130136	13	KOv8ch01	5642255	5642255	0	-	BolO_1g09250	BolO_1g09230	-	BolK_1g10280	BolK_1g10260	0.23	0.08	0.21	No
SV_b_60601	Deletion	OXv9ch01	5130321	5130456	135	KOv8ch01	5642440	5642558	118	BolO_1g09250	-	BolO_1g09230	BolK_1g10280	-	BolK_1g10260	1	0.92	1	No
SV_w_4892	Insertion	OXv9ch01	5135788	5135788	0	KOv8ch01	5647896	5647919	23	-	BolO_1g09250	-	-	BolK_1g10280	-	0.56	0.09	0.21	Yes
SV_b_60602	Deletion	OXv9ch01	5137437	5149809	12372	KOv8ch01	5649560	5651783	2223	BolO_1g09260|BolO_1g09270|BolO_1g09280	-	BolO_1g09250|BolO_1g09260|BolO_1g09270|BolO_1g09280	-	-	BolK_1g10280	1	0.98	1	No
SV_w_2117	Insertion	OXv9ch01	5165016	5165016	0	KOv8ch01	5659827	5659845	18	-	-	-	-	-	-	0.41	0.33	0.7	No
SV_w_2118	Insertion	OXv9ch01	5166760	5166760	0	KOv8ch01	5661587	5661643	56	-	-	-	-	-	-	0.62	0.5	0	NA
SV_w_2119	Insertion	OXv9ch01	5168434	5168434	0	KOv8ch01	5663317	5663338	21	-	-	-	-	-	-	0.07	0	0	NA
SV_w_2120	Insertion	OXv9ch01	5168623	5168623	0	KOv8ch01	5663527	5663550	23	-	-	-	-	-	-	0.21	0.03	NA	NA
SV_w_2121	Deletion	OXv9ch01	5175011	5175056	45	KOv8ch01	5669938	5669938	0	-	-	-	-	-	-	0.16	0.08	0.06	No
SV_w_2074	Deletion	OXv9ch01	5192474	5192527	53	KOv8ch01	5675408	5675408	0	-	-	-	-	-	-	0.97	NA	NA	NA
SV_w_2075	Insertion	OXv9ch01	5193153	5193153	0	KOv8ch01	5676033	5676046	13	-	-	-	-	-	-	1	0.64	NA	NA
SV_w_2076	Insertion	OXv9ch01	5193873	5193873	0	KOv8ch01	5676768	5676782	14	-	-	-	-	-	-	0.95	0.73	NA	NA
SV_w_2077	Deletion	OXv9ch01	5199579	5199603	24	KOv8ch01	5682484	5682484	0	-	-	-	-	-	-	1	1	1	NA
SV_w_2078	Deletion	OXv9ch01	5201255	5201289	34	KOv8ch01	5684144	5684144	0	-	-	-	-	-	-	NA	0.64	NA	NA
SV_w_2079	Deletion	OXv9ch01	5206437	5206475	38	KOv8ch01	5689287	5689287	0	-	-	-	-	-	-	0.95	0.67	NA	NA
SV_w_2080	Insertion	OXv9ch01	5206586	5206586	0	KOv8ch01	5689396	5689415	19	-	-	-	-	-	-	1	0.73	NA	NA
SV_w_2081	Deletion	OXv9ch01	5214861	5216424	1563	KOv8ch01	5697684	5697684	0	BolO_1g09300|BolO_1g09310	-	BolO_1g09300|BolO_1g09310	-	-	-	1	0.97	1	No
SV_w_2082	Deletion	OXv9ch01	5217407	5217418	11	KOv8ch01	5698672	5698672	0	-	-	BolO_1g09300	-	-	-	0.17	0.08	0.07	No
SV_w_2083	Deletion	OXv9ch01	5219896	5219908	12	KOv8ch01	5701150	5701150	0	-	-	-	-	-	-	NA	NA	NA	NA
SV_w_4369	Insertion	OXv9ch01	5237957	5237957	0	KOv8ch01	5709364	5710206	842	-	-	BolO_1g09330	-	-	BolK_1g10300	0.99	0.97	1	No
SV_b_60608b	Insertion	OXv9ch01	5238790	5238796	6	KOv8ch01	5711932	5713917	1985	-	-	BolO_1g09330	-	-	-	0.99	0.98	1	No
SV_w_224	Insertion	OXv9ch01	5240260	5240260	0	KOv8ch01	5715378	5715411	33	-	-	-	-	-	-	0.99	0.96	1	No
SV_w_225	Insertion	OXv9ch01	5349134	5349134	0	KOv8ch01	5824264	5824291	27	-	BolO_1g09500	-	-	BolK_1g10480	-	0.99	0.99	1	No
SV_w_226	Deletion	OXv9ch01	5349136	5349148	12	KOv8ch01	5824293	5824293	0	-	BolO_1g09500	-	-	BolK_1g10480	-	0.99	0.99	1	No
SV_w_227	Insertion	OXv9ch01	5403251	5403251	0	KOv8ch01	5878387	5878401	14	-	-	-	-	-	-	0.15	0	0	NA
SV_w_228	Deletion	OXv9ch01	5403910	5403920	10	KOv8ch01	5879059	5879059	0	-	-	-	-	-	-	0.67	0	0	NA
SV_w_229	Deletion	OXv9ch01	5404434	5411538	7104	KOv8ch01	5879578	5879578	0	-	-	-	-	-	-	0.66	0	0	Yes
SV_w_230	Deletion	OXv9ch01	5411609	5411623	14	KOv8ch01	5879649	5879649	0	-	-	-	-	-	-	0.88	0	NA	NA
SV_w_231	Deletion	OXv9ch01	5412001	5412019	18	KOv8ch01	5880026	5880026	0	-	-	-	-	-	-	1	NA	NA	NA
SV_b_60609	Deletion	OXv9ch01	5412155	5412216	61	KOv8ch01	5880160	5880210	50	-	-	-	-	-	-	0.67	0.05	0.07	Yes
SV_w_7665	Deletion	OXv9ch01	5412594	5412612	18	KOv8ch01	5880588	5880588	0	-	-	-	-	-	-	0.7	0.01	0.05	Yes
SV_b_60610a	Deletion	OXv9ch01	5413979	5415374	1395	KOv8ch01	5881954	5881994	40	-	-	-	-	-	-	0.67	0	0	Yes
SV_w_7365	Insertion	OXv9ch01	5416109	5416109	0	KOv8ch01	5882721	5882732	11	-	-	-	-	-	-	0.65	0	0	Yes
SV_w_7366	Deletion	OXv9ch01	5416515	5416532	17	KOv8ch01	5883140	5883140	0	-	-	-	-	-	-	0.68	0.01	0	Yes
SV_w_7450	Insertion	OXv9ch01	5417681	5417681	0	KOv8ch01	5884302	5884313	11	-	-	-	-	-	BolK_1g10510	0	0	0	NA
SV_w_7451	Deletion	OXv9ch01	5417684	5417727	43	KOv8ch01	5884316	5884316	0	-	-	-	-	-	BolK_1g10510	0.67	0.01	0	Yes
SV_w_7452	Deletion	OXv9ch01	5418046	5420533	2487	KOv8ch01	5884624	5884624	0	-	-	BolO_1g09540	-	-	BolK_1g10510	0.69	0.01	0.03	Yes
SV_w_7453	Deletion	OXv9ch01	5421574	5421596	22	KOv8ch01	5885663	5885663	0	-	-	BolO_1g09540	-	-	BolK_1g10510	0.67	0	0.03	Yes
SV_w_7454	Deletion	OXv9ch01	5422475	5422491	16	KOv8ch01	5886531	5886531	0	-	BolO_1g09540	-	-	-	-	0.7	0.19	0.27	NA
SV_w_5658	Insertion	OXv9ch01	5425538	5425538	0	KOv8ch01	5898385	5898654	269	-	BolO_1g09550	-	-	BolK_1g10520	-	0.67	0	0	Yes
SV_w_5659	Deletion	OXv9ch01	5426127	5426530	403	KOv8ch01	5899246	5899246	0	-	BolO_1g09550	-	-	BolK_1g10520	-	0.68	0	0.02	Yes
SV_w_5660	Insertion	OXv9ch01	5428464	5428464	0	KOv8ch01	5901175	5902202	1027	-	-	BolO_1g09550	-	-	BolK_1g10520	0.69	0	0	Yes
SV_w_5661	Insertion	OXv9ch01	5428828	5428828	0	KOv8ch01	5902564	5902580	16	-	-	BolO_1g09550	-	-	-	0.36	0	0.04	NA
SV_w_5662	Insertion	OXv9ch01	5429070	5429070	0	KOv8ch01	5902822	5902838	16	-	-	BolO_1g09550	-	-	-	0.79	0.13	0.16	Yes
SV_w_7460	Deletion	OXv9ch01	5429579	5429599	20	KOv8ch01	5908052	5908052	0	-	-	BolO_1g09550	-	-	-	0.85	0.14	0.3	Yes
SV_b_60614	Insertion	OXv9ch01	5430342	5430359	-17	KOv8ch01	5908818	5912152	3334	-	-	-	-	-	-	0.67	0	0	Yes
SV_w_7261	Deletion	OXv9ch01	5430920	5430936	16	KOv8ch01	5912729	5912729	0	-	-	-	-	-	-	0.71	0	0.04	Yes
SV_w_7262	Insertion	OXv9ch01	5432111	5432111	0	KOv8ch01	5913912	5913922	10	-	-	-	-	-	-	0.64	0	0	Yes
SV_b_60615	Insertion	OXv9ch01	5432812	5437508	4696	KOv8ch01	5914618	5923138	8520	-	-	-	-	-	-	0.71	0	0.08	Yes
SV_b_60616	Insertion	OXv9ch01	5438624	5438684	60	KOv8ch01	5924258	5924326	68	-	-	-	-	-	-	0.68	0	0.02	Yes
SV_b_60617	Deletion	OXv9ch01	5439933	5450296	10363	KOv8ch01	5925574	5925586	12	BolO_1g09560	-	BolO_1g09560	-	-	-	0.67	0	0	Yes
SV_w_7420	Deletion	OXv9ch01	5450341	5450357	16	KOv8ch01	5925631	5925631	0	-	-	-	-	-	-	0.79	0.07	0	Yes
SV_w_7421	Insertion	OXv9ch01	5450834	5450834	0	KOv8ch01	5926108	5926125	17	-	-	-	-	-	-	0.67	0	0	Yes
SV_w_6852	Deletion	OXv9ch01	5454656	5454690	34	KOv8ch01	5934541	5934541	0	-	-	-	-	-	BolK_1g10540	0.66	0	0	Yes
SV_w_6853	Deletion	OXv9ch01	5456000	5456510	510	KOv8ch01	5935850	5935850	0	-	-	-	-	-	BolK_1g10540	0.69	0.02	0.02	Yes
SV_w_6854	Insertion	OXv9ch01	5457247	5457247	0	KOv8ch01	5936593	5936836	243	-	-	-	-	-	-	0.67	0	0	Yes
SV_w_6855	Insertion	OXv9ch01	5458448	5458448	0	KOv8ch01	5938037	5938057	20	-	-	-	-	-	-	0.1	0	0	NA
SV_b_60619	Deletion	OXv9ch01	5458700	5471474	12774	KOv8ch01	5938311	5938664	353	-	-	-	-	-	-	0.73	0.02	0.07	Yes
SV_b_60620	Deletion	OXv9ch01	5471985	5475195	3210	KOv8ch01	5939178	5942238	3060	-	-	-	-	-	-	0.67	0	0	Yes
SV_w_7310	Deletion	OXv9ch01	5476314	5476328	14	KOv8ch01	5943359	5943359	0	-	-	-	-	-	-	0.68	0.02	0.07	Yes
SV_b_60621	Deletion	OXv9ch01	5476691	5485794	9103	KOv8ch01	5943730	5950407	6677	-	-	-	BolK_1g10550	-	BolK_1g10550	0.69	0.02	0.02	Yes
SV_w_7792	Insertion	OXv9ch01	5486083	5486083	0	KOv8ch01	5950691	5950701	10	-	-	BolO_1g09570	-	BolK_1g10550	-	0.62	0	0	Yes
SV_b_60622	Insertion	OXv9ch01	5486368	5486489	121	KOv8ch01	5950986	5957642	6656	-	-	BolO_1g09570	BolK_1g10550	-	BolK_1g10560	0.75	0.07	0.13	Yes
SV_w_1418	Insertion	OXv9ch01	5491576	5491576	0	KOv8ch01	5958908	5958918	10	-	BolO_1g09570	-	-	BolK_1g10560	-	0.73	0.21	0.15	NA
SV_w_1419	Insertion	OXv9ch01	5495592	5495592	0	KOv8ch01	5962921	5963110	189	-	-	-	-	-	BolK_1g10570	0.69	0	0	Yes
SV_w_1420	Deletion	OXv9ch01	5496381	5496534	153	KOv8ch01	5963888	5963888	0	-	-	-	-	-	BolK_1g10570	0.68	0.01	0	Yes
SV_w_1421	Deletion	OXv9ch01	5497093	5497124	31	KOv8ch01	5964447	5964447	0	-	-	-	BolK_1g10570	-	-	0.85	0.15	0.21	Yes
SV_w_1422	Insertion	OXv9ch01	5498393	5498393	0	KOv8ch01	5965709	5965719	10	-	-	-	-	-	-	0.91	0.11	0.57	Yes
SV_w_1423	Deletion	OXv9ch01	5499113	5499127	14	KOv8ch01	5966445	5966445	0	-	-	-	-	-	-	0.67	0.01	0.06	Yes
SV_w_1424	Insertion	OXv9ch01	5501385	5501385	0	KOv8ch01	5968692	5968721	29	-	-	-	-	-	-	0.8	0.03	NA	Yes
SV_w_1425	Deletion	OXv9ch01	5501474	5501485	11	KOv8ch01	5968810	5968810	0	-	-	-	-	-	-	1	NA	NA	NA
SV_w_1426	Insertion	OXv9ch01	5504520	5504520	0	KOv8ch01	5971847	5971861	14	-	-	-	-	-	-	0.72	0	0.16	Yes
SV_w_1427	Deletion	OXv9ch01	5505262	5505279	17	KOv8ch01	5972603	5972603	0	-	-	-	-	-	-	1	0.07	0.92	NA
SV_w_1428	Deletion	OXv9ch01	5508082	5508096	14	KOv8ch01	5975404	5975404	0	-	BolO_1g09580	-	-	BolK_1g10580	-	0.79	0.11	0.27	Yes
SV_w_1429	Deletion	OXv9ch01	5509515	5509559	44	KOv8ch01	5976824	5976824	0	-	BolO_1g09580	-	-	BolK_1g10580	-	0.89	0.04	0.5	Yes
SV_w_1430	Insertion	OXv9ch01	5514033	5514033	0	KOv8ch01	5981298	5981309	11	-	-	BolO_1g09590	-	BolK_1g10590	-	0.89	0.13	0.3	Yes
SV_w_1431	Deletion	OXv9ch01	5520029	5520070	41	KOv8ch01	5987308	5987308	0	-	-	BolO_1g09600|BolO_1g09610	-	-	BolK_1g10600	0.78	0.13	0.33	Yes
SV_w_1432	Insertion	OXv9ch01	5520541	5520541	0	KOv8ch01	5987779	5987813	34	-	-	BolO_1g09600|BolO_1g09610|BolO_1g09620	BolK_1g10600	-	BolK_1g10610	0.8	0.13	0.19	Yes
SV_w_1433	Deletion	OXv9ch01	5521358	5521373	15	KOv8ch01	5988624	5988624	0	-	-	BolO_1g09620	-	-	BolK_1g10610|BolK_1g10620	0.81	0.14	0.33	Yes
SV_w_1434	Insertion	OXv9ch01	5529127	5529127	0	KOv8ch01	5996383	5997767	1384	BolO_1g09650	-	BolO_1g09660	-	BolK_1g10650	BolK_1g10660	0.8	0.03	0.07	Yes
SV_w_1435	Insertion	OXv9ch01	5530089	5530089	0	KOv8ch01	5998729	5998739	10	-	-	BolO_1g09650|BolO_1g09660	BolK_1g10650	-	BolK_1g10660	0.65	0.8	0.43	No
SV_w_1436	Deletion	OXv9ch01	5530108	5530122	14	KOv8ch01	5998758	5998758	0	-	-	BolO_1g09650|BolO_1g09660	BolK_1g10650	-	BolK_1g10660	0.77	0.94	0.31	No
SV_w_1437	Deletion	OXv9ch01	5530273	5530283	10	KOv8ch01	5998907	5998907	0	-	-	BolO_1g09650|BolO_1g09660	-	-	BolK_1g10650|BolK_1g10660	0.85	0.97	0.87	No
SV_w_1438	Deletion	OXv9ch01	5530714	5530738	24	KOv8ch01	5999340	5999340	0	-	BolO_1g09660	BolO_1g09650	BolK_1g10660	-	BolK_1g10650	0.76	0.16	0.07	Yes
SV_w_1439	Deletion	OXv9ch01	5533612	5533650	38	KOv8ch01	6002216	6002216	0	-	-	-	-	-	-	0.86	0.15	0.35	Yes
SV_w_1440	Insertion	OXv9ch01	5536079	5536079	0	KOv8ch01	6004648	6004660	12	BolO_1g09680	-	-	BolK_1g10680	-	-	0.89	0.16	0.38	Yes
SV_w_1441	Insertion	OXv9ch01	5537286	5537286	0	KOv8ch01	6005867	6005878	11	-	BolO_1g09680	-	-	BolK_1g10680	-	0.79	0.1	0.02	Yes
SV_w_1442	Insertion	OXv9ch01	5538302	5538302	0	KOv8ch01	6006881	6006891	10	-	BolO_1g09690	BolO_1g09680	-	BolK_1g10690	BolK_1g10680	0.91	0.23	0.55	Yes
SV_w_1443	Insertion	OXv9ch01	5540492	5540492	0	KOv8ch01	6009095	6009106	11	-	BolO_1g09690	-	-	BolK_1g10690	-	0	0	NA	NA
SV_w_1444	Deletion	OXv9ch01	5540504	5540516	12	KOv8ch01	6009118	6009118	0	-	BolO_1g09690	-	-	BolK_1g10690	-	0.58	0.2	0.04	Yes
SV_w_1445	Deletion	OXv9ch01	5540872	5540968	96	KOv8ch01	6009463	6009463	0	-	-	BolO_1g09690	-	-	BolK_1g10690	0.82	0.24	0.03	Yes
SV_w_1446	Deletion	OXv9ch01	5541491	5541517	26	KOv8ch01	6009984	6009984	0	-	-	BolO_1g09690|BolO_1g09700	-	-	BolK_1g10690|BolK_1g10700	0.61	0.18	0	Yes
SV_w_4624	Insertion	OXv9ch01	5542952	5542952	0	KOv8ch01	6011401	6011411	10	-	-	BolO_1g09700	-	-	BolK_1g10700	0.76	0.24	0.04	Yes
SV_w_4625	Deletion	OXv9ch01	5543252	5543266	14	KOv8ch01	6011710	6011710	0	-	-	BolO_1g09700	-	-	BolK_1g10700|BolK_1g10710	0.77	0.15	0	Yes
SV_w_4626	Deletion	OXv9ch01	5545439	5545481	42	KOv8ch01	6013882	6013882	0	-	-	-	-	-	-	0.92	0.31	0.39	Yes
SV_w_4627	Deletion	OXv9ch01	5547987	5547997	10	KOv8ch01	6016398	6016398	0	-	-	BolO_1g09710	-	-	BolK_1g10720	0.87	0.16	0.15	Yes
SV_w_4628	Insertion	OXv9ch01	5548502	5548502	0	KOv8ch01	6016899	6016917	18	-	BolO_1g09720	BolO_1g09710	-	BolK_1g10730	BolK_1g10720	0.85	0.14	0.11	Yes
SV_w_4629	Insertion	OXv9ch01	5549051	5549051	0	KOv8ch01	6017458	6017470	12	-	BolO_1g09720	BolO_1g09710	-	BolK_1g10730	BolK_1g10720	0.85	0.13	0.18	Yes
SV_w_6877	Insertion	OXv9ch01	5553095	5553095	0	KOv8ch01	6021466	6022272	806	-	BolO_1g09720	-	-	BolK_1g10730	-	0.85	0.15	0.14	Yes
SV_b_60628	Deletion	OXv9ch01	5554319	5555969	1650	KOv8ch01	6023496	6023746	250	-	BolO_1g09720	-	-	BolK_1g10730	-	0.87	0.15	0.16	Yes
SV_w_6734	Insertion	OXv9ch01	5556263	5556263	0	KOv8ch01	6024037	6024064	27	-	BolO_1g09720	BolO_1g09730	-	BolK_1g10730	-	0.84	0.15	0.17	Yes
SV_w_6735	Insertion	OXv9ch01	5556962	5556962	0	KOv8ch01	6024758	6025030	272	-	BolO_1g09720	BolO_1g09730	-	BolK_1g10730	-	0.86	0.14	0.14	Yes
SV_w_6736	Insertion	OXv9ch01	5557684	5557684	0	KOv8ch01	6025754	6025766	12	-	BolO_1g09720	BolO_1g09730	-	BolK_1g10730	-	0.86	0.13	0.07	Yes
SV_w_6737	Insertion	OXv9ch01	5558252	5558252	0	KOv8ch01	6026334	6026347	13	-	BolO_1g09730	BolO_1g09720	-	-	BolK_1g10730	0.86	0.14	0.15	Yes
SV_b_60629	Insertion	OXv9ch01	5558709	5563937	5228	KOv8ch01	6026804	6048079	21275	BolO_1g09730	-	BolO_1g09720	BolK_1g10740|BolK_1g10750	-	BolK_1g10730|BolK_1g10740|BolK_1g10750	0.87	0.15	0.14	Yes
SV_b_60630	Insertion	OXv9ch01	5565462	5579332	13870	KOv8ch01	6049587	6082758	33171	BolO_1g09740|BolO_1g09750|BolO_1g09760|BolO_1g09770	-	BolO_1g09740|BolO_1g09750|BolO_1g09760|BolO_1g09770	BolK_1g10760|BolK_1g10770|BolK_1g10780|BolK_1g10790	-	BolK_1g10750|BolK_1g10760|BolK_1g10770|BolK_1g10780|BolK_1g10790	0.86	0.14	0.16	Yes
SV_w_5243	Insertion	OXv9ch01	5582980	5582980	0	KOv8ch01	6086429	6086443	14	-	BolO_1g09770	-	-	BolK_1g10790|BolK_1g10800	-	0.55	0.17	0.08	Yes
SV_w_5244	Insertion	OXv9ch01	5583279	5583279	0	KOv8ch01	6086742	6086764	22	-	BolO_1g09770	-	-	BolK_1g10790|BolK_1g10800	-	0.55	0.16	0.06	Yes
SV_w_1399	Deletion	OXv9ch01	5586904	5586914	10	KOv8ch01	6090376	6090376	0	-	-	BolO_1g09780	-	-	BolK_1g10800	0.54	0.14	0.14	Yes
SV_w_1400	Deletion	OXv9ch01	5587378	5587399	21	KOv8ch01	6090842	6090842	0	BolO_1g09790	-	BolO_1g09780	BolK_1g10810	-	BolK_1g10800	0.49	0.11	0.12	Yes
SV_w_1401	Deletion	OXv9ch01	5588097	5588110	13	KOv8ch01	6091539	6091539	0	-	BolO_1g09790	BolO_1g09780	-	BolK_1g10810	BolK_1g10800	0.43	0.11	0.74	Yes
SV_w_1402	Insertion	OXv9ch01	5592585	5592585	0	KOv8ch01	6096019	6096036	17	-	BolO_1g09810	BolO_1g09800	-	BolK_1g10830	BolK_1g10820	0.55	0.13	0.94	Yes
SV_w_1403	Deletion	OXv9ch01	5601999	5602009	10	KOv8ch01	6105421	6105421	0	-	-	BolO_1g09820	-	-	BolK_1g10840	0.38	0.01	0	Yes
SV_w_1404	Deletion	OXv9ch01	5603632	5603661	29	KOv8ch01	6107045	6107045	0	-	-	-	-	-	-	1	NA	NA	NA
SV_w_1405	Deletion	OXv9ch01	5604271	5604301	30	KOv8ch01	6107650	6107650	0	-	-	-	-	-	-	0.84	0.08	0	Yes
SV_w_1406	Deletion	OXv9ch01	5604938	5604962	24	KOv8ch01	6108277	6108277	0	-	-	-	-	-	-	0.83	0.06	0.04	Yes
SV_w_1407	Deletion	OXv9ch01	5622945	5622972	27	KOv8ch01	6126251	6126251	0	-	BolO_1g09870	BolO_1g09860	-	BolK_1g10890	BolK_1g10880	0.98	0.98	1	No
SV_b_60634	Insertion	OXv9ch01	5627075	5627077	-2	KOv8ch01	6127827	6135266	7439	-	-	-	-	-	BolK_1g10890	0.97	0.98	0.95	No
SV_w_753	Insertion	OXv9ch01	5627989	5627989	0	KOv8ch01	6136173	6136208	35	-	-	-	-	-	-	0.96	0.89	1	No
SV_w_754	Insertion	OXv9ch01	5653239	5653239	0	KOv8ch01	6161463	6161483	20	-	-	BolO_1g09910	-	BolK_1g10940	-	0.98	0.04	0.91	Yes
SV_w_755	Insertion	OXv9ch01	5654284	5654284	0	KOv8ch01	6162528	6162574	46	-	-	-	-	-	-	0.46	0	0	Yes
SV_w_6832	Deletion	OXv9ch01	5696779	5696790	11	KOv8ch01	6205088	6205088	0	-	-	BolO_1g09980	-	-	BolK_1g11010	1	0.99	1	No
SV_w_6833	Insertion	OXv9ch01	5697862	5697862	0	KOv8ch01	6206163	6206175	12	-	-	BolO_1g09980	-	-	BolK_1g11010	0.96	0.98	1	No
SV_w_6834	Insertion	OXv9ch01	5698491	5698491	0	KOv8ch01	6206804	6206827	23	-	-	-	-	-	-	0.05	0.02	NA	NA
SV_w_6835	Deletion	OXv9ch01	5698855	5698874	19	KOv8ch01	6207179	6207179	0	-	-	-	-	-	-	0.3	0.21	NA	NA
SV_b_60636	Deletion	OXv9ch01	5699819	5700840	1021	KOv8ch01	6208129	6208415	286	-	-	-	-	-	-	0.9	0.67	0.67	No
SV_w_5859	Deletion	OXv9ch01	5701360	5701399	39	KOv8ch01	6208935	6208935	0	-	-	-	-	-	-	1	0.99	1	No
SV_w_5860	Deletion	OXv9ch01	5701486	5701496	10	KOv8ch01	6209022	6209022	0	-	-	-	-	-	-	0.81	0.36	0.34	Yes
SV_w_6727	Insertion	OXv9ch01	5703878	5703878	0	KOv8ch01	6211145	6211156	11	-	-	BolO_1g09990	-	-	BolK_1g11020	0.86	0.36	0.38	Yes
SV_w_6728	Deletion	OXv9ch01	5704484	5704516	32	KOv8ch01	6211763	6211763	0	-	BolO_1g09990	-	-	BolK_1g11020	-	0.83	0.34	0.21	Yes
SV_w_6729	Deletion	OXv9ch01	5705676	5705690	14	KOv8ch01	6212926	6212926	0	-	BolO_1g10000	-	-	BolK_1g11030	-	0.9	0.22	0.37	Yes
SV_b_60638a	Deletion	OXv9ch01	5705890	5706043	153	KOv8ch01	6213126	6213126	0	-	BolO_1g10000	-	-	BolK_1g11030	-	0.9	0.2	0.33	Yes
SV_b_60638b	Deletion	OXv9ch01	5706087	5706186	99	KOv8ch01	6213170	6213232	62	-	BolO_1g10000	-	-	BolK_1g11030	-	0.89	0.2	0.4	Yes
SV_w_3086	Deletion	OXv9ch01	5706308	5706318	10	KOv8ch01	6213354	6213354	0	-	BolO_1g10000	-	-	BolK_1g11030	-	0.91	0.27	0.59	Yes
SV_w_3087	Deletion	OXv9ch01	5706959	5706985	26	KOv8ch01	6213997	6213997	0	-	-	BolO_1g10000	-	-	BolK_1g11030	0.81	0.03	0.36	Yes
SV_w_3088	Insertion	OXv9ch01	5710523	5710523	0	KOv8ch01	6217541	6218439	898	-	BolO_1g10010	-	-	-	BolK_1g11040	0	0	0	NA
SV_w_3089	Insertion	OXv9ch01	5711991	5711991	0	KOv8ch01	6219907	6219922	15	-	-	-	-	-	-	0.84	0	0.29	NA
SV_w_3090	Insertion	OXv9ch01	5713366	5713366	0	KOv8ch01	6221297	6221335	38	-	-	-	-	-	-	0.91	0.27	0.6	Yes
SV_w_3091	Deletion	OXv9ch01	5715425	5715435	10	KOv8ch01	6223391	6223391	0	BolO_1g10020	-	-	-	-	-	0.86	0.02	0.38	Yes
SV_w_3092	Deletion	OXv9ch01	5717133	5717147	14	KOv8ch01	6225088	6225088	0	-	BolO_1g10030	BolO_1g10020	-	-	-	0.88	0.04	0.68	Yes
SV_w_3093	Insertion	OXv9ch01	5723066	5723066	0	KOv8ch01	6231023	6235634	4611	BolO_1g10030	-	-	BolK_1g11050|BolK_1g11060	-	BolK_1g11050	0.78	0	0.02	Yes
SV_w_3094	Insertion	OXv9ch01	5723521	5723521	0	KOv8ch01	6236086	6236096	10	-	-	BolO_1g10030	-	BolK_1g11060	BolK_1g11050	0.89	0.04	0.82	Yes
SV_w_3095	Deletion	OXv9ch01	5724351	5725834	1483	KOv8ch01	6236925	6236925	0	-	-	BolO_1g10030	-	-	BolK_1g11060	0.8	0	0.09	Yes
SV_w_3096	Deletion	OXv9ch01	5726602	5727178	576	KOv8ch01	6237693	6237693	0	-	-	-	-	-	BolK_1g11060	0.97	0.07	0.94	Yes
SV_b_60639	Deletion	OXv9ch01	5728272	5734355	6083	KOv8ch01	6238784	6239157	373	-	-	-	-	-	-	0.9	0.02	0.68	Yes
SV_w_7247	Insertion	OXv9ch01	5734525	5734525	0	KOv8ch01	6239327	6239363	36	-	-	-	-	-	-	0.84	0	0.3	Yes
SV_w_7248	Insertion	OXv9ch01	5735171	5735171	0	KOv8ch01	6240009	6240043	34	-	-	-	-	-	-	0.79	0	0	Yes
SV_w_6679	Deletion	OXv9ch01	5737085	5737132	47	KOv8ch01	6241955	6241955	0	-	-	-	-	-	-	1	NA	NA	NA
SV_w_6680	Deletion	OXv9ch01	5737800	5737811	11	KOv8ch01	6242618	6242618	0	-	-	-	-	-	-	NA	NA	NA	NA
SV_w_6681	Insertion	OXv9ch01	5738443	5738443	0	KOv8ch01	6243250	6243261	11	-	-	-	-	-	-	NA	NA	0	NA
SV_w_7276	Deletion	OXv9ch01	5752044	5752074	30	KOv8ch01	6249094	6249094	0	-	-	-	-	-	BolK_1g11070	0.86	0.02	0.55	Yes
SV_b_60643	Insertion	OXv9ch01	5760868	5760870	2	KOv8ch01	6249939	6251143	1204	-	-	-	BolK_1g11070	-	BolK_1g11070	0.78	0	0	Yes
SV_w_5935	Deletion	OXv9ch01	5762152	5762411	259	KOv8ch01	6252425	6252425	0	-	-	-	-	-	-	0.87	0.03	0.69	Yes
SV_w_5936	Deletion	OXv9ch01	5763440	5763451	11	KOv8ch01	6253462	6253462	0	-	-	-	-	-	-	0.86	0.03	0.56	Yes
SV_w_5937	Deletion	OXv9ch01	5765077	5765330	253	KOv8ch01	6255087	6255087	0	-	-	-	-	-	-	0.78	0.02	0.63	Yes
SV_w_5938	Deletion	OXv9ch01	5765538	5765841	303	KOv8ch01	6255295	6255295	0	-	-	-	-	-	-	0.88	0.03	0.73	Yes
SV_w_5939	Insertion	OXv9ch01	5766830	5766830	0	KOv8ch01	6256288	6261295	5007	-	-	-	BolK_1g11080|BolK_1g11090	-	BolK_1g11080|BolK_1g11090	0.86	0.04	0.57	Yes
SV_w_5940	Deletion	OXv9ch01	5766956	5766970	14	KOv8ch01	6261421	6261421	0	-	-	-	-	-	BolK_1g11090	0.92	0.03	0.95	Yes
SV_w_5941	Insertion	OXv9ch01	5768479	5768479	0	KOv8ch01	6262932	6262947	15	-	BolO_1g10040	-	-	-	BolK_1g11100	0.91	0.22	0.33	Yes
SV_w_2971	Insertion	OXv9ch01	5771859	5771859	0	KOv8ch01	6263328	6263650	322	-	-	-	-	BolK_1g11110	BolK_1g11100	0.83	0.07	0.2	Yes
SV_w_2972	Insertion	OXv9ch01	5781725	5781725	0	KOv8ch01	6273520	6273538	18	-	BolO_1g10050	-	-	BolK_1g11110	-	0.96	0.09	0.9	Yes
SV_b_60647a	Deletion	OXv9ch01	5786730	5787470	740	KOv8ch01	6278536	6278541	5	-	-	BolO_1g10060	-	-	BolK_1g11120	0.95	0.15	0.89	NA
SV_w_107100	Deletion	OXv9ch06	25015729	25015756	27	KOv8ch01	6283038	6283038	0	-	-	-	-	-	BolK_1g11130	1	1	1	NA
SV_w_107099	Insertion	OXv9ch06	25010835	25010835	0	KOv8ch01	6287930	6287942	12	-	BolO_6g20160	-	-	-	-	NA	0	NA	NA
SV_w_107098	Deletion	OXv9ch06	25010780	25010830	50	KOv8ch01	6287947	6287947	0	-	BolO_6g20160	-	-	-	-	NA	NA	NA	NA
SV_w_107097	Deletion	OXv9ch06	25008444	25008483	39	KOv8ch01	6290244	6290244	0	-	BolO_6g20160	-	-	-	-	NA	NA	NA	NA
SV_b_60650	Insertion	OXv9ch01	5798181	5799037	856	KOv8ch01	6292156	6295517	3361	-	-	BolO_1g10080	-	-	-	0.98	0.07	1	Yes
SV_w_6150	Deletion	OXv9ch01	5802908	5802928	20	KOv8ch01	6299387	6299387	0	-	-	-	-	-	-	NA	NA	NA	NA
SV_w_6070	Insertion	OXv9ch01	5807890	5807890	0	KOv8ch01	6304336	6304354	18	-	BolO_1g10100	BolO_1g10090	-	BolK_1g11150	BolK_1g11140	0.98	0.1	0.97	Yes
SV_w_2683	Insertion	OXv9ch01	5819911	5819911	0	KOv8ch01	6316369	6316387	18	-	-	BolO_1g10110	-	-	BolK_1g11160	0.98	0.14	0.88	Yes
SV_w_2684	Insertion	OXv9ch01	5823726	5823726	0	KOv8ch01	6320208	6320410	202	-	-	BolO_1g10120	-	-	-	0.99	0.15	1	Yes
SV_w_2685	Deletion	OXv9ch01	5824302	5824324	22	KOv8ch01	6320984	6320984	0	-	-	BolO_1g10120	-	-	-	1	0.16	NA	Yes
SV_w_2686	Deletion	OXv9ch01	5825807	5825830	23	KOv8ch01	6322465	6322465	0	-	-	-	-	-	-	0.72	0.02	0.04	Yes
SV_w_2687	Insertion	OXv9ch01	5830254	5830254	0	KOv8ch01	6326883	6327452	569	-	-	-	-	-	-	0.68	0	0	Yes
SV_w_2688	Deletion	OXv9ch01	5834074	5834085	11	KOv8ch01	6331281	6331281	0	-	BolO_1g10140	BolO_1g10130	-	BolK_1g11170	BolK_1g11180	0.95	0.03	0.72	Yes
SV_w_4672	Insertion	OXv9ch01	5835103	5835103	0	KOv8ch01	6332313	6332346	33	-	-	BolO_1g10130|BolO_1g10140|BolO_1g10150	-	BolK_1g11180	BolK_1g11170|BolK_1g11180	0.72	0	0	Yes
SV_w_4673	Deletion	OXv9ch01	5835935	5835955	20	KOv8ch01	6333165	6333165	0	-	-	BolO_1g10140|BolO_1g10150	-	BolK_1g11180	BolK_1g11170|BolK_1g11180	1	0.34	0.68	Yes
SV_w_4674	Deletion	OXv9ch01	5836038	5836058	20	KOv8ch01	6333248	6333248	0	-	-	BolO_1g10140|BolO_1g10150	-	BolK_1g11180	BolK_1g11170|BolK_1g11180	0.95	0.12	0.68	Yes
SV_b_60655	Insertion	OXv9ch01	5840228	5840414	186	KOv8ch01	6337420	6337616	196	BolO_1g10160	-	-	BolK_1g11190	BolK_1g11180	-	0.76	0.01	0.13	Yes
SV_b_60656	Insertion	OXv9ch01	5841485	5842803	1318	KOv8ch01	6338696	6340933	2237	-	-	BolO_1g10160|BolO_1g10170	-	-	BolK_1g11190|BolK_1g11200	0.72	0.02	0.19	Yes
SV_b_60657a	Insertion	OXv9ch01	5844164	5844215	51	KOv8ch01	6342299	6342395	96	-	BolO_1g10170	-	-	BolK_1g11200	-	0.72	0	0.31	Yes
SV_w_4700	Insertion	OXv9ch01	5848813	5848813	0	KOv8ch01	6347005	6347024	19	-	BolO_1g10190	-	-	BolK_1g11210|BolK_1g11220	-	0.86	0.02	0.6	Yes
SV_w_4701	Deletion	OXv9ch01	5849120	5849134	14	KOv8ch01	6347331	6347331	0	-	BolO_1g10190	-	-	BolK_1g11220	-	1	0.38	0.95	Yes
SV_w_4702	Insertion	OXv9ch01	5849135	5849135	0	KOv8ch01	6347332	6347369	37	-	BolO_1g10190	-	-	BolK_1g11220	-	0.92	0.28	0.75	Yes
SV_w_4703	Insertion	OXv9ch01	5852349	5852349	0	KOv8ch01	6350597	6350609	12	-	BolO_1g10190	-	-	BolK_1g11220	-	0.99	0.11	0.65	Yes
SV_w_4704	Insertion	OXv9ch01	5852719	5852719	0	KOv8ch01	6350974	6350984	10	-	-	BolO_1g10190|BolO_1g10200	-	-	BolK_1g11220	0.78	0	0.64	Yes
SV_w_4705	Insertion	OXv9ch01	5853030	5853030	0	KOv8ch01	6351293	6351922	629	-	-	BolO_1g10190|BolO_1g10200	-	-	BolK_1g11220	0.79	0.05	0.63	Yes
SV_w_4706	Insertion	OXv9ch01	5853075	5853075	0	KOv8ch01	6351967	6351986	19	-	-	BolO_1g10190|BolO_1g10200	-	-	BolK_1g11220	0.94	0	0.94	Yes
SV_w_4707	Insertion	OXv9ch01	5854690	5854690	0	KOv8ch01	6353596	6353625	29	BolO_1g10200	-	-	-	-	-	0.99	0	0.96	Yes
SV_w_6122	Deletion	OXv9ch01	5860997	5861779	782	KOv8ch01	6354861	6354861	0	-	-	BolO_1g10210	-	-	BolK_1g11230	0.78	0.02	0.69	Yes
SV_b_60660a	Insertion	OXv9ch01	5865085	5865103	18	KOv8ch01	6358148	6358231	83	-	-	BolO_1g10220	-	-	-	0.76	0	0.7	Yes
SV_w_7664	Insertion	OXv9ch01	5873652	5873652	0	KOv8ch01	6366425	6366520	95	-	-	-	-	-	-	0.94	0.05	0.74	Yes
SV_b_93055	Insertion	OXv9ch01	5875874	5892665	16791	KOv8ch01	6368737	6389621	20884	BolO_1g10240|BolO_1g10250	-	BolO_1g10240|BolO_1g10250	BolK_1g11250	-	BolK_1g11250	0.91	0	0.53	Yes
SV_b_60667	Deletion	OXv9ch01	5893232	5896184	2952	KOv8ch01	6390188	6392442	2254	-	-	-	-	-	-	0.91	0.06	0.62	Yes
SV_w_7943	Insertion	OXv9ch01	5896381	5896381	0	KOv8ch01	6392638	6392653	15	-	-	-	-	-	-	0.91	0	0.48	Yes
SV_w_7944	Insertion	OXv9ch01	5896483	5896483	0	KOv8ch01	6392755	6392765	10	-	-	-	-	-	-	0.9	0.08	0.79	Yes
SV_w_7945	Deletion	OXv9ch01	5896758	5896797	39	KOv8ch01	6393039	6393039	0	-	-	-	-	-	-	0.93	0.11	0.9	Yes
SV_b_60671	Insertion	OXv9ch01	5902178	5902182	-4	KOv8ch01	6395570	6397074	1504	-	-	BolO_1g10260	-	-	BolK_1g11260	0.9	0	0.5	Yes
SV_w_6147	Insertion	OXv9ch01	5903461	5903461	0	KOv8ch01	6398362	6398375	13	-	-	BolO_1g10260	-	-	BolK_1g11260	0	0	NA	NA
SV_w_6148	Deletion	OXv9ch01	5903686	5903697	11	KOv8ch01	6398593	6398593	0	-	-	BolO_1g10260	-	-	BolK_1g11260	0.93	0.02	0.67	Yes
SV_w_7165	Insertion	OXv9ch01	5906836	5906836	0	KOv8ch01	6401483	6401745	262	-	BolO_1g10260	-	-	BolK_1g11260	-	0.65	0.03	0.25	Yes
SV_b_60673	Deletion	OXv9ch01	5907933	5912856	4923	KOv8ch01	6402846	6402967	121	-	-	-	-	-	-	0.92	0.02	0.59	Yes
SV_w_5835	Insertion	OXv9ch01	5916693	5916693	0	KOv8ch01	6405960	6406001	41	-	BolO_1g10270	-	-	BolK_1g11270	-	0.92	0	0.36	Yes
SV_w_5836	Insertion	OXv9ch01	5916853	5916853	0	KOv8ch01	6406161	6406194	33	-	BolO_1g10270	-	-	BolK_1g11270	-	0.88	0	0.36	Yes
SV_w_5837	Insertion	OXv9ch01	5917581	5917581	0	KOv8ch01	6406925	6406970	45	BolO_1g10270	-	BolO_1g10280	BolK_1g11270	-	-	0.93	0.09	NA	NA
SV_w_5838	Deletion	OXv9ch01	5917594	5917612	18	KOv8ch01	6406983	6406983	0	BolO_1g10270	-	BolO_1g10280	BolK_1g11270	-	-	NA	NA	NA	NA
SV_w_90284	Insertion	OXv9ch01	45415005	45415005	0	KOv8ch01	6410466	6410502	36	-	BolO_1g50040	-	-	-	-	0.52	0	0	Yes
SV_w_107433	Insertion	OXv9ch07	9760060	9760060	0	KOv8ch01	6414086	6414229	143	-	-	-	-	-	-	NA	NA	NA	NA
SV_w_90289	Deletion	OXv9ch01	45413166	45413201	35	KOv8ch01	6420098	6420098	0	BolO_1g50040	-	-	BolK_1g11280	-	-	0.84	0.39	0.83	Yes
SV_w_7680	Insertion	OXv9ch01	5919508	5919508	0	KOv8ch01	6422973	6423002	29	-	BolO_1g10280	BolO_1g10270	-	BolK_1g11290	-	0.91	0.12	0.97	Yes
SV_w_7681	Deletion	OXv9ch01	5919517	5919535	18	KOv8ch01	6423011	6423011	0	-	BolO_1g10280	BolO_1g10270	-	BolK_1g11290	-	0.47	0.03	0.18	Yes
SV_w_3285	Deletion	OXv9ch01	5922483	5922498	15	KOv8ch01	6425932	6425932	0	-	BolO_1g10290	-	-	BolK_1g11300	-	0.94	0.1	0.96	Yes
SV_w_3286	Deletion	OXv9ch01	5923199	5923250	51	KOv8ch01	6426638	6426638	0	-	BolO_1g10290	-	-	BolK_1g11300	-	NA	NA	NA	NA
SV_w_3287	Insertion	OXv9ch01	5929757	5929757	0	KOv8ch01	6433161	6433182	21	-	-	BolO_1g10300	-	-	BolK_1g11310	0.98	0.12	0.93	Yes
SV_w_3288	Deletion	OXv9ch01	5932690	5932704	14	KOv8ch01	6436106	6436106	0	-	-	BolO_1g10320	-	-	BolK_1g11320	0.92	0.08	0.88	Yes
SV_w_7207	Deletion	OXv9ch01	5934718	5934742	24	KOv8ch01	6438117	6438126	9	BolO_1g10310	-	BolO_1g10330	BolK_1g11330	-	BolK_1g11340	0.7	0.12	0.74	Yes
SV_b_60678	Deletion	OXv9ch01	5936589	5936737	148	KOv8ch01	6439977	6440114	137	-	BolO_1g10330	BolO_1g10310	-	BolK_1g11340	BolK_1g11330	0.89	0.1	0.81	Yes
SV_w_5640	Deletion	OXv9ch01	5951222	5951320	98	KOv8ch01	6462923	6462923	0	-	BolO_1g10360	-	-	BolK_1g11370	-	0.5	0	0.41	Yes
SV_w_5641	Insertion	OXv9ch01	5951463	5951463	0	KOv8ch01	6463066	6463079	13	-	BolO_1g10360	-	-	BolK_1g11370	-	0.67	0.17	0.68	Yes
SV_w_5642	Deletion	OXv9ch01	5951491	5951510	19	KOv8ch01	6463107	6463107	0	-	BolO_1g10360	-	-	BolK_1g11370	-	0.67	0.2	0.69	Yes
SV_w_5643	Deletion	OXv9ch01	5954211	5954235	24	KOv8ch01	6465776	6465776	0	-	-	BolO_1g10370	-	-	BolK_1g11380	0.63	0.18	0.68	Yes
SV_w_4893	Deletion	OXv9ch01	5959707	5959721	14	KOv8ch01	6471235	6471235	0	-	-	BolO_1g10380	-	-	BolK_1g11390	0.96	0.98	0.76	No
SV_w_7088	Deletion	OXv9ch01	5963160	5963205	45	KOv8ch01	6473297	6473297	0	-	-	BolO_1g10390	-	-	BolK_1g11400	0.84	0	0.64	NA
SV_b_60683	Deletion	OXv9ch01	5963570	5963627	57	KOv8ch01	6473661	6473699	38	-	-	BolO_1g10390	-	-	BolK_1g11400	0.85	0.46	0.59	No
SV_w_6315	Insertion	OXv9ch01	5964247	5964247	0	KOv8ch01	6474319	6474397	78	-	-	BolO_1g10390	-	-	BolK_1g11400	0.97	0.39	0.79	NA
SV_w_7752	Deletion	OXv9ch01	5967270	5968354	1084	KOv8ch01	6477209	6477209	0	-	-	BolO_1g10400|BolO_1g10410|BolO_1g10430	-	-	BolK_1g11410	0.49	0.75	0.66	No
SV_b_60685	Insertion	OXv9ch01	5969171	5969545	374	KOv8ch01	6478031	6486861	8830	BolO_1g10420	-	BolO_1g10430	BolK_1g11420	-	BolK_1g11420|BolK_1g11430	0.5	0.45	0.48	No
SV_w_4827	Deletion	OXv9ch01	5973539	5973612	73	KOv8ch01	6491255	6491255	0	-	-	BolO_1g10440	-	BolK_1g11450	BolK_1g11440	0.6	0.64	0.66	No
SV_w_4828	Deletion	OXv9ch01	5977335	5977354	19	KOv8ch01	6494981	6494981	0	-	-	BolO_1g10450	-	-	BolK_1g11460	NA	0.09	NA	NA
SV_w_7402	Insertion	OXv9ch01	5981269	5981269	0	KOv8ch01	6500214	6500231	17	-	-	-	-	-	-	0.45	0.39	0.37	NA
SV_b_60689	Deletion	OXv9ch01	5982445	5985480	3035	KOv8ch01	6501412	6501412	0	-	-	-	-	-	-	0.9	0.63	0.67	No
SV_w_7821	Insertion	OXv9ch01	5985656	5985656	0	KOv8ch01	6501588	6501603	15	-	-	-	-	-	-	0.48	0.84	0.45	No
SV_w_7822	Insertion	OXv9ch01	5985677	5985677	0	KOv8ch01	6501624	6501641	17	-	-	-	-	-	-	0.46	0.82	0.45	No
SV_b_60690	Insertion	OXv9ch01	5986014	5988222	2208	KOv8ch01	6501977	6507166	5189	-	-	BolO_1g10460	-	-	BolK_1g11470	0.53	0.51	0.56	No
SV_w_5342	Insertion	OXv9ch01	5988348	5988348	0	KOv8ch01	6507290	6507300	10	-	-	BolO_1g10460	-	-	BolK_1g11470	0.3	0.59	NA	NA
SV_w_5343	Insertion	OXv9ch01	5991021	5991021	0	KOv8ch01	6509965	6509981	16	-	-	-	-	-	-	0.46	0.34	0.02	NA
SV_w_6265	Insertion	OXv9ch01	5992851	5992851	0	KOv8ch01	6515809	6515852	43	-	BolO_1g10470	BolO_1g10480	-	BolK_1g11480	BolK_1g11490	0.78	0.79	0.31	No
SV_w_6402	Deletion	OXv9ch01	5996577	5996607	30	KOv8ch01	6519597	6519597	0	BolO_1g10480	-	-	BolK_1g11490	BolK_1g11500	-	0.63	0.74	0.5	No
SV_w_6403	Deletion	OXv9ch01	5997261	5997275	14	KOv8ch01	6520251	6520251	0	-	BolO_1g10490	-	-	BolK_1g11500	-	0.63	0.75	0.56	No
SV_w_6404	Insertion	OXv9ch01	5998088	5998088	0	KOv8ch01	6521066	6521081	15	-	BolO_1g10490	-	-	BolK_1g11500	-	0.64	0.77	0.56	No
SV_w_6405	Insertion	OXv9ch01	5998369	5998369	0	KOv8ch01	6521360	6521384	24	-	BolO_1g10490	-	-	BolK_1g11500	-	0.72	0.6	0.84	No
SV_w_6406	Insertion	OXv9ch01	5998591	5998591	0	KOv8ch01	6521605	6521636	31	-	BolO_1g10490	-	-	BolK_1g11500	-	0.61	0.59	0.55	No
SV_w_6407	Deletion	OXv9ch01	5998679	5998692	13	KOv8ch01	6521724	6521724	0	-	BolO_1g10490	-	-	BolK_1g11500	-	0.66	0.65	0.64	No
SV_b_60693	Deletion	OXv9ch01	5998703	6004148	5445	KOv8ch01	6521735	6523727	1992	-	BolO_1g10490	BolO_1g10490|BolO_1g10500	-	BolK_1g11500	BolK_1g11500|BolK_1g11510	0.63	0.6	0.55	No
SV_w_7703	Deletion	OXv9ch01	6004181	6004196	15	KOv8ch01	6523760	6523760	0	-	-	BolO_1g10500	-	-	BolK_1g11500|BolK_1g11510	0.61	0.42	0.54	No
SV_w_7704	Insertion	OXv9ch01	6004334	6004334	0	KOv8ch01	6523898	6523910	12	-	-	BolO_1g10500	-	-	BolK_1g11510	0.62	0.6	0.46	No
SV_w_6254	Deletion	OXv9ch01	6006198	6006218	20	KOv8ch01	6525739	6525739	0	BolO_1g10500	-	-	BolK_1g11510	BolK_1g11520	-	0.72	0.64	0.95	No
SV_w_6255	Insertion	OXv9ch01	6007267	6007267	0	KOv8ch01	6526783	6526795	12	BolO_1g10510	-	-	BolK_1g11520	-	-	0.62	0.61	0.52	No
SV_b_60695	Insertion	OXv9ch01	6007987	6011693	3706	KOv8ch01	6527515	6539136	11621	BolO_1g10510	-	BolO_1g10510	BolK_1g11520	-	BolK_1g11520	0.68	0.62	0.61	No
SV_w_7028	Deletion	OXv9ch01	6012048	6012256	208	KOv8ch01	6539491	6539491	0	-	-	BolO_1g10510	-	-	-	0.63	0.61	0.53	No
SV_w_7029	Insertion	OXv9ch01	6012711	6012711	0	KOv8ch01	6539945	6539970	25	-	BolO_1g10520	BolO_1g10510	-	BolK_1g11530	-	0.64	0.62	NA	No
SV_w_7030	Insertion	OXv9ch01	6012782	6012782	0	KOv8ch01	6540041	6540068	27	-	BolO_1g10520	BolO_1g10510	-	BolK_1g11530	-	0.63	0.62	0.58	No
SV_w_5887	Deletion	OXv9ch01	6014516	6014531	15	KOv8ch01	6541788	6541788	0	BolO_1g10520	-	-	BolK_1g11530	-	-	0.66	0.64	0.61	No
SV_w_5888	Deletion	OXv9ch01	6016316	6016330	14	KOv8ch01	6543562	6543562	0	-	-	BolO_1g10520	-	-	BolK_1g11530	0.64	0.59	0.6	No
SV_w_5889	Insertion	OXv9ch01	6016947	6016947	0	KOv8ch01	6544173	6544196	23	-	-	BolO_1g10520	-	-	BolK_1g11530	0.64	0.54	0.52	No
SV_b_60697	Deletion	OXv9ch01	6017313	6025992	8679	KOv8ch01	6544563	6544755	192	-	-	BolO_1g10520	-	-	BolK_1g11530	0.64	0.59	0.6	No
SV_w_7367	Deletion	OXv9ch01	6026834	6026849	15	KOv8ch01	6545589	6545589	0	-	-	-	-	-	-	0.63	0.59	0.62	No
SV_b_60698	Deletion	OXv9ch01	6026921	6027854	933	KOv8ch01	6545661	6546168	507	-	-	-	-	-	-	0.63	0.56	0.55	No
SV_w_7099	Deletion	OXv9ch01	6029286	6029309	23	KOv8ch01	6547613	6547613	0	-	-	-	-	-	-	0.66	0.61	0.66	No
SV_w_7100	Insertion	OXv9ch01	6029312	6029312	0	KOv8ch01	6547616	6547659	43	-	-	-	-	-	-	0.7	0.6	0.61	No
SV_b_60699	Deletion	OXv9ch01	6029432	6037779	8347	KOv8ch01	6547779	6550067	2288	BolO_1g10530	-	-	BolK_1g11540	-	-	0.65	0.56	0.58	No
SV_w_6577	Insertion	OXv9ch01	6038189	6038189	0	KOv8ch01	6550477	6550511	34	-	BolO_1g10530	-	-	BolK_1g11540	-	0.66	0.57	0.6	No
SV_w_6578	Insertion	OXv9ch01	6040125	6040125	0	KOv8ch01	6552447	6552473	26	-	BolO_1g10530	-	-	BolK_1g11540	-	0.75	0.57	0.93	No
SV_w_6579	Insertion	OXv9ch01	6040387	6040387	0	KOv8ch01	6552740	6552755	15	-	BolO_1g10530	-	-	BolK_1g11540	-	0.69	0.59	0.84	No
SV_w_7334	Insertion	OXv9ch01	6041932	6041932	0	KOv8ch01	6554287	6554304	17	-	BolO_1g10540	BolO_1g10530	-	BolK_1g11550	BolK_1g11540	0.61	0.74	0.61	No
SV_w_7639	Deletion	OXv9ch01	6044400	6044413	13	KOv8ch01	6556863	6556863	0	-	BolO_1g10540	-	-	BolK_1g11550	-	0.41	NA	0.6	NA
SV_b_60702a	Insertion	OXv9ch01	6045139	6045140	1	KOv8ch01	6557589	6557674	85	-	BolO_1g10540	-	-	BolK_1g11550	-	0.71	0.76	0.55	No
SV_w_4869	Insertion	OXv9ch01	6047476	6047476	0	KOv8ch01	6560007	6560053	46	-	BolO_1g10540	-	-	BolK_1g11550	-	NA	0	NA	NA
SV_w_4870	Insertion	OXv9ch01	6049436	6049436	0	KOv8ch01	6562017	6562029	12	-	BolO_1g10540	-	-	BolK_1g11550	-	0.64	0.71	0.43	No
SV_w_4871	Insertion	OXv9ch01	6049567	6049567	0	KOv8ch01	6562160	6562172	12	-	BolO_1g10540	-	-	BolK_1g11550	-	0.58	0.02	0.79	Yes
SV_w_4872	Insertion	OXv9ch01	6050801	6050801	0	KOv8ch01	6563412	6564773	1361	-	-	BolO_1g10540|BolO_1g10550	-	-	BolK_1g11550	0.64	0	0.58	Yes
SV_w_4873	Insertion	OXv9ch01	6055864	6055864	0	KOv8ch01	6569847	6569857	10	-	-	-	-	-	-	0.77	0.53	0.91	NA
SV_b_1334	Insertion	OXv9ch01	6050801	6057012	-6211	KOv8ch01	6570998	6571994	996	BolO_1g10550	-	BolO_1g10540|BolO_1g10550	-	-	-	0.61	0.01	0.57	Yes
SV_w_7721	Insertion	OXv9ch01	6060105	6060105	0	KOv8ch01	6580811	6580823	12	-	-	-	-	-	-	0.2	0	NA	NA
SV_w_3315	Deletion	OXv9ch01	4250563	4250651	88	KOv8ch01	6582505	6582505	0	-	-	-	-	-	BolK_1g11560	NA	NA	NA	NA
SV_w_3316	Insertion	OXv9ch01	4253060	4253060	0	KOv8ch01	6584914	6584935	21	-	-	BolO_1g07950	-	BolK_1g11560	-	NA	0	NA	NA
SV_w_3317	Deletion	OXv9ch01	4257820	4257836	16	KOv8ch01	6589695	6589695	0	-	BolO_1g07950	-	-	BolK_1g11560	-	NA	NA	NA	NA
SV_b_60707a	Deletion	OXv9ch01	6061957	6062044	87	KOv8ch01	6592105	6592111	6	-	-	-	-	-	-	0.65	0.66	0.89	No
SV_b_60711	Insertion	OXv9ch01	6077023	6103128	26105	KOv8ch01	6605658	6680180	74522	BolO_1g10590|BolO_1g10600|BolO_1g10610|BolO_1g10620|BolO_1g10630	-	BolO_1g10600|BolO_1g10610|BolO_1g10620|BolO_1g10630	BolK_1g11600|BolK_1g11610|BolK_1g11620|BolK_1g11630|BolK_1g11640|BolK_1g11650|BolK_1g11660|BolK_1g11670|BolK_1g11680|BolK_1g11690	BolK_1g11700	BolK_1g11610|BolK_1g11620|BolK_1g11630|BolK_1g11640|BolK_1g11650|BolK_1g11660|BolK_1g11670|BolK_1g11680|BolK_1g11690|BolK_1g11700	0.61	0	0.52	Yes
SV_w_6935	Deletion	OXv9ch01	6104277	6104295	18	KOv8ch01	6681329	6681329	0	-	BolO_1g10630	-	-	BolK_1g11700	-	1	0.95	1	No
SV_w_5548	Insertion	OXv9ch01	6105635	6105635	0	KOv8ch01	6688242	6688265	23	-	BolO_1g10640	-	-	BolK_1g11710	-	0.18	0	0	Yes
SV_w_5549	Insertion	OXv9ch01	6106792	6106792	0	KOv8ch01	6689429	6689441	12	-	BolO_1g10640	-	-	BolK_1g11710	-	0.67	0	0.53	Yes
SV_b_60714	Insertion	OXv9ch01	6108756	6119845	11089	KOv8ch01	6691403	6711142	19739	-	-	BolO_1g10640	-	-	BolK_1g11710	0.66	0	0.53	Yes
SV_w_90295	Insertion	OXv9ch01	18347090	18347090	0	KOv8ch01	6705520	6705539	19	-	-	-	-	-	-	0	0	NA	NA
SV_w_7870	Deletion	OXv9ch01	6120222	6120243	21	KOv8ch01	6711521	6711521	0	-	-	-	-	-	-	0.68	0.01	0.52	Yes
SV_w_7871	Deletion	OXv9ch01	6120359	6120387	28	KOv8ch01	6711637	6711637	0	-	-	-	-	-	-	0.77	0.06	NA	NA
SV_b_60715	Insertion	OXv9ch01	6120656	6127615	6959	KOv8ch01	6711907	6722084	10177	-	BolO_1g10650	-	-	BolK_1g11720	-	0.64	0	0.52	Yes
SV_b_60716	Insertion	OXv9ch01	6128386	6130647	2261	KOv8ch01	6722855	6725156	2301	BolO_1g10650|BolO_1g10660	-	BolO_1g10650|BolO_1g10660	BolK_1g11720|BolK_1g11730	-	BolK_1g11720|BolK_1g11730	0.95	0	0.53	Yes
SV_w_2093	Insertion	OXv9ch01	6132620	6132620	0	KOv8ch01	6727133	6727145	12	BolO_1g10670	-	-	BolK_1g11740	-	-	0.97	0	0.55	Yes
SV_w_2094	Deletion	OXv9ch01	6140607	6140619	12	KOv8ch01	6735136	6735136	0	-	-	-	-	-	-	1	0.42	0.91	NA
SV_w_2095	Deletion	OXv9ch01	6141687	6141929	242	KOv8ch01	6736195	6736195	0	BolO_1g10690	BolO_1g10680	-	-	-	-	0.97	0	0.55	Yes
SV_w_2096	Insertion	OXv9ch01	6141946	6141946	0	KOv8ch01	6736212	6736226	14	-	BolO_1g10680	BolO_1g10690	-	-	-	0.94	0	0.52	Yes
SV_w_2097	Deletion	OXv9ch01	6145067	6145078	11	KOv8ch01	6739346	6739346	0	-	-	BolO_1g10700	-	-	-	1	NA	NA	NA
SV_w_2098	Insertion	OXv9ch01	6149686	6149686	0	KOv8ch01	6743957	6743968	11	-	-	-	-	-	-	NA	0	NA	NA
SV_w_2099	Insertion	OXv9ch01	6150315	6150315	0	KOv8ch01	6744593	6744607	14	-	-	BolO_1g10710	-	-	-	NA	NA	NA	NA
SV_w_2100	Insertion	OXv9ch01	6152316	6152316	0	KOv8ch01	6746614	6746668	54	-	-	-	-	-	-	0.92	0	NA	NA
SV_b_60717a	Insertion	OXv9ch01	6155243	6155318	75	KOv8ch01	6749596	6750451	855	-	-	-	-	-	-	1	0.97	1	No
SV_w_6468	Deletion	OXv9ch01	6155569	6155590	21	KOv8ch01	6750702	6750702	0	-	-	-	-	-	-	1	0.1	0.9	NA
SV_w_2208	Insertion	OXv9ch01	6157156	6157156	0	KOv8ch01	6752211	6752237	26	-	-	BolO_1g10720	-	-	-	0.94	0	0.17	Yes
SV_w_2209	Deletion	OXv9ch01	6162758	6173498	10740	KOv8ch01	6757837	6757837	0	BolO_1g10740|BolO_1g10750	-	BolO_1g10730|BolO_1g10740|BolO_1g10750	-	-	BolK_1g11750	0.96	0	0.61	Yes
SV_w_2210	Insertion	OXv9ch01	6176881	6176881	0	KOv8ch01	6761223	6761245	22	-	-	BolO_1g10760	-	-	BolK_1g11770|BolK_1g11780	0.96	0	0.57	Yes
SV_w_2211	Deletion	OXv9ch01	6180074	6180084	10	KOv8ch01	6764441	6764441	0	-	-	-	-	-	-	1	0.11	0.89	NA
SV_w_2212	Insertion	OXv9ch01	6183560	6183560	0	KOv8ch01	6767923	6767937	14	-	-	-	-	-	-	NA	0	NA	NA
SV_w_90230	Deletion	OXv9ch01	6245150	6245165	15	KOv8ch01	6789455	6789455	0	-	BolO_1g10830	-	-	-	-	0.92	0.01	0.59	Yes
SV_w_90229	Insertion	OXv9ch01	6238866	6238866	0	KOv8ch01	6795740	6795753	13	-	-	BolO_1g10820	-	-	-	0.92	0	0.54	Yes
SV_w_90228	Insertion	OXv9ch01	6233548	6233548	0	KOv8ch01	6801072	6801102	30	-	-	BolO_1g10800	-	-	-	NA	0	NA	NA
SV_w_90227	Deletion	OXv9ch01	6225115	6225128	13	KOv8ch01	6809515	6809515	0	-	-	BolO_1g10790	-	-	-	0.92	0.01	0.6	Yes
SV_w_90226	Deletion	OXv9ch01	6214752	6214981	229	KOv8ch01	6819666	6819666	0	-	-	-	-	-	-	0.91	0.07	0.61	Yes
SV_w_90225	Deletion	OXv9ch01	6210859	6210873	14	KOv8ch01	6823543	6823543	0	-	-	-	-	-	-	0.95	0	0.76	NA
SV_w_90224	Insertion	OXv9ch01	6193804	6193804	0	KOv8ch01	6840585	6840595	10	-	-	-	-	-	-	0.92	0.09	0.59	Yes
SV_b_60720	Deletion	OXv9ch01	6256880	6257069	189	KOv8ch01	6841039	6841053	14	-	-	-	-	-	-	0.89	0	0.55	Yes
SV_w_355	Deletion	OXv9ch01	6258363	6258373	10	KOv8ch01	6842347	6842347	0	-	-	BolO_1g10860|BolO_1g10870	-	-	BolK_1g11820|BolK_1g11830	0.98	0.75	0.84	No
SV_w_356	Deletion	OXv9ch01	6259245	6259264	19	KOv8ch01	6843219	6843219	0	-	-	BolO_1g10860|BolO_1g10870	-	-	BolK_1g11820|BolK_1g11830	0.92	0	0.59	Yes
SV_w_357	Deletion	OXv9ch01	6261805	6261848	43	KOv8ch01	6845755	6845755	0	-	BolO_1g10870|BolO_1g10880	-	-	BolK_1g11830|BolK_1g11840	-	0.86	0.25	0.56	Yes
SV_w_358	Insertion	OXv9ch01	6262038	6262038	0	KOv8ch01	6845945	6845985	40	-	BolO_1g10880	-	-	BolK_1g11840	-	1	0.61	1	No
SV_w_359	Deletion	OXv9ch01	6263093	6263112	19	KOv8ch01	6847038	6847038	0	-	BolO_1g10880	-	-	BolK_1g11840	-	0.73	0.64	NA	NA
SV_w_360	Deletion	OXv9ch01	6267017	6267054	37	KOv8ch01	6850939	6850939	0	-	-	BolO_1g10890	-	-	BolK_1g11850	1	0.65	1	NA
SV_w_361	Insertion	OXv9ch01	6279386	6279386	0	KOv8ch01	6863260	6863282	22	-	-	BolO_1g10930	-	-	-	1	0.75	0.85	No
SV_w_362	Insertion	OXv9ch01	6283946	6283946	0	KOv8ch01	6867840	6867851	11	-	BolO_1g10930	-	-	-	-	0.71	0	0.54	Yes
SV_w_363	Insertion	OXv9ch01	6285281	6285281	0	KOv8ch01	6869186	6869245	59	-	-	-	-	-	-	1	0.89	1	No
SV_w_364	Insertion	OXv9ch01	6288293	6288293	0	KOv8ch01	6872257	6872295	38	-	-	BolO_1g10940	-	-	-	0.15	0.1	0.15	No
SV_w_365	Insertion	OXv9ch01	6296820	6296820	0	KOv8ch01	6880826	6880848	22	-	-	BolO_1g10960	-	-	-	0.22	0.14	0.2	NA
SV_w_366	Insertion	OXv9ch01	6325624	6325624	0	KOv8ch01	6909630	6909680	50	-	-	-	-	-	-	1	0.69	0.98	No
SV_w_367	Deletion	OXv9ch01	6325625	6325641	16	KOv8ch01	6909681	6909681	0	-	-	-	-	-	-	1	0.72	1	No
SV_w_368	Deletion	OXv9ch01	6342905	6351577	8672	KOv8ch01	6926929	6926929	0	-	-	-	-	BolK_1g11970	-	1	0.73	0.98	No
SV_w_369	Insertion	OXv9ch01	6352707	6352707	0	KOv8ch01	6928064	6928075	11	-	-	BolO_1g11010	-	BolK_1g11970	-	0.93	0.43	0.44	Yes
SV_w_370	Deletion	OXv9ch01	6352946	6352984	38	KOv8ch01	6928314	6928314	0	-	-	BolO_1g11010	-	-	BolK_1g11970	0.9	0.68	0.87	No
SV_w_371	Insertion	OXv9ch01	6355532	6355532	0	KOv8ch01	6930862	6930878	16	-	-	BolO_1g11020|BolO_1g11040	-	-	BolK_1g11980|BolK_1g11990	0.82	0.69	0.58	No
SV_w_372	Deletion	OXv9ch01	6403986	6404210	224	KOv8ch01	6979331	6979331	0	BolO_1g11090	-	-	-	-	-	0.95	0.38	0.55	Yes
SV_w_107534	Insertion	OXv9ch03	25897824	25897824	0	KOv8ch01	7002510	7002526	16	-	BolO_3g44060	-	-	-	-	NA	NA	NA	NA
SV_w_3740	Insertion	OXv9ch01	6430581	6430581	0	KOv8ch01	7011060	7011071	11	-	-	BolO_1g11140	-	-	BolK_1g12040	0.74	0.37	0.25	Yes
SV_w_3741	Deletion	OXv9ch01	6433055	6433065	10	KOv8ch01	7013544	7013544	0	-	-	-	-	-	BolK_1g12050	0.86	0.43	0.42	Yes
SV_b_60722a	Deletion	OXv9ch01	6437213	6439657	2444	KOv8ch01	7017695	7017708	13	-	-	-	-	-	-	0.83	0.25	0.26	NA
SV_w_1928	Deletion	OXv9ch01	6440327	6440338	11	KOv8ch01	7018380	7018380	0	-	-	-	-	-	-	0.86	0.33	0.19	Yes
SV_w_1929	Deletion	OXv9ch01	6440692	6441301	609	KOv8ch01	7018732	7018740	8	-	-	-	-	-	-	0.99	0.73	0.57	NA
SV_w_1930	Insertion	OXv9ch01	6447369	6447369	0	KOv8ch01	7024810	7024820	10	-	-	-	-	-	BolK_1g12060	0.11	0	0	NA
SV_w_1931	Insertion	OXv9ch01	6448848	6448848	0	KOv8ch01	7026288	7026378	90	-	-	-	-	-	-	0.03	0	0	NA
SV_w_1932	Insertion	OXv9ch01	6450729	6450729	0	KOv8ch01	7028255	7028265	10	-	-	-	-	-	-	0.82	0.29	0.04	Yes
SV_w_1933	Deletion	OXv9ch01	6455402	6455598	196	KOv8ch01	7032945	7032945	0	-	-	BolO_1g11170	-	BolK_1g12080	-	0.97	0.55	0.73	No
SV_w_1934	Deletion	OXv9ch01	6455841	6455856	15	KOv8ch01	7033188	7033188	0	-	-	BolO_1g11170	-	BolK_1g12080	-	NA	NA	NA	NA
SV_w_1935	Deletion	OXv9ch01	6455973	6471001	15028	KOv8ch01	7033303	7033303	0	-	-	BolO_1g11170	-	BolK_1g12080	-	0.57	0	0	NA
SV_w_1936	Deletion	OXv9ch01	6487568	6487578	10	KOv8ch01	7049878	7049878	0	-	-	BolO_1g11190	-	-	BolK_1g12100	1	NA	NA	NA
SV_w_1937	Deletion	OXv9ch01	6489486	6489498	12	KOv8ch01	7051784	7051784	0	-	-	BolO_1g11200	-	-	BolK_1g12110	0.63	0.04	0.26	Yes
SV_w_1938	Deletion	OXv9ch01	6489789	6489817	28	KOv8ch01	7052075	7052075	0	-	-	BolO_1g11200	-	-	BolK_1g12110|BolK_1g12120	0.54	0.19	0.17	Yes
SV_w_1939	Deletion	OXv9ch01	6491175	6491208	33	KOv8ch01	7053432	7053432	0	-	BolO_1g11200	-	-	BolK_1g12110	BolK_1g12120	0.63	0.01	0.22	Yes
SV_w_1940	Deletion	OXv9ch01	6492406	6492640	234	KOv8ch01	7054630	7054630	0	BolO_1g11200	-	-	BolK_1g12120	-	-	0.96	0.62	0.5	No
SV_w_1941	Deletion	OXv9ch01	6496900	6496912	12	KOv8ch01	7058914	7058914	0	-	-	BolO_1g11210	-	BolK_1g12140	BolK_1g12130	0.95	NA	NA	NA
SV_w_1942	Insertion	OXv9ch01	6498969	6498969	0	KOv8ch01	7060977	7060995	18	-	-	BolO_1g11220	-	BolK_1g12140	-	0.59	0	0	Yes
SV_w_1943	Deletion	OXv9ch01	6501135	6501213	78	KOv8ch01	7063162	7063162	0	-	-	-	-	-	-	0.87	0.43	0.47	NA
SV_b_60723	Insertion	OXv9ch01	6501722	6501722	0	KOv8ch01	7063672	7065301	1629	-	-	-	-	-	-	0.55	0.02	0.3	Yes
SV_b_60724	Insertion	OXv9ch01	6502427	6502816	389	KOv8ch01	7066005	7077216	11211	-	-	-	-	-	-	0.41	0.01	0.18	Yes
SV_w_4842	Deletion	OXv9ch01	6503661	6503675	14	KOv8ch01	7078113	7078113	0	-	-	-	-	-	-	0.65	0	0.24	Yes
SV_w_4843	Deletion	OXv9ch01	6504176	6504187	11	KOv8ch01	7078614	7078614	0	-	-	-	-	-	-	0.64	0	0.29	Yes
SV_w_4844	Deletion	OXv9ch01	6504500	6504521	21	KOv8ch01	7078933	7078933	0	BolO_1g11230	-	-	BolK_1g12150	-	-	0.66	0	0.22	Yes
SV_w_4845	Deletion	OXv9ch01	6505533	6506712	1179	KOv8ch01	7079947	7079947	0	BolO_1g11230	-	BolO_1g11230|BolO_1g11240	BolK_1g12150	-	-	0.63	0.01	0.23	Yes
SV_w_4846	Deletion	OXv9ch01	6506731	6506785	54	KOv8ch01	7079966	7079966	0	BolO_1g11240	-	BolO_1g11230	-	BolK_1g12150	-	0.63	0.01	0.2	Yes
SV_w_4847	Deletion	OXv9ch01	6508656	6508708	52	KOv8ch01	7081838	7081838	0	-	BolO_1g11240	-	-	-	BolK_1g12150	0.36	0.14	0.16	No
SV_w_4848	Insertion	OXv9ch01	6510681	6510681	0	KOv8ch01	7083817	7083834	17	-	-	-	-	BolK_1g12160	-	0.73	0	0.28	Yes
SV_b_60726	Insertion	OXv9ch01	6511176	6511178	-2	KOv8ch01	7084337	7090036	5699	-	-	-	BolK_1g12170|BolK_1g12180	-	BolK_1g12160|BolK_1g12170	0.8	0.06	0.45	Yes
SV_w_90305	Deletion	OXv9ch01	45414446	45414458	12	KOv8ch01	7087721	7087721	0	-	BolO_1g50040	-	-	-	-	0.79	0.52	0.97	No
SV_w_7555	Insertion	OXv9ch01	6511944	6511944	0	KOv8ch01	7090810	7092037	1227	-	-	-	-	BolK_1g12180	-	0.77	0.05	0.44	Yes
SV_w_7556	Insertion	OXv9ch01	6512558	6512558	0	KOv8ch01	7092653	7092749	96	-	-	-	-	BolK_1g12180	-	0.76	0.02	0.29	Yes
SV_w_6338	Deletion	OXv9ch01	6520084	6520107	23	KOv8ch01	7093792	7093792	0	-	-	-	-	-	BolK_1g12180	0.75	0.06	0.43	Yes
SV_w_6339	Deletion	OXv9ch01	6521924	6521977	53	KOv8ch01	7095601	7095601	0	-	-	-	-	-	BolK_1g12180	0.76	0.02	0.43	Yes
SV_w_864	Deletion	OXv9ch01	6525130	6526724	1594	KOv8ch01	7099416	7099416	0	-	-	-	-	-	-	0.84	0.17	0.45	Yes
SV_w_865	Deletion	OXv9ch01	6527873	6527887	14	KOv8ch01	7100564	7100564	0	-	BolO_1g11250	-	-	BolK_1g12190	-	0.77	0.06	0.4	Yes
SV_w_866	Insertion	OXv9ch01	6529247	6529247	0	KOv8ch01	7101927	7101937	10	-	BolO_1g11250	-	-	BolK_1g12190	-	0.75	0.05	0.45	Yes
SV_w_867	Deletion	OXv9ch01	6561844	6561896	52	KOv8ch01	7134534	7134534	0	-	-	-	-	-	-	0.97	0.99	0.96	No
SV_w_868	Deletion	OXv9ch01	6578122	6578146	24	KOv8ch01	7150761	7150761	0	-	-	-	-	-	-	1	1	1	NA
SV_w_869	Insertion	OXv9ch01	6588515	6588515	0	KOv8ch01	7161138	7171781	10643	-	-	-	BolK_1g12240	-	-	0.78	0.03	0.47	Yes
SV_w_870	Deletion	OXv9ch01	6612090	6612129	39	KOv8ch01	7195344	7195344	0	-	-	BolO_1g11360	-	-	-	1	NA	NA	NA
SV_w_871	Deletion	OXv9ch01	6617918	6617967	49	KOv8ch01	7201118	7201118	0	-	-	-	-	-	-	0.75	0.21	0.48	Yes
SV_w_872	Insertion	OXv9ch01	6618775	6618775	0	KOv8ch01	7201929	7201939	10	-	-	-	-	-	-	0	NA	NA	NA
SV_w_873	Deletion	OXv9ch01	6619687	6619720	33	KOv8ch01	7202848	7202848	0	-	-	-	-	-	-	0.79	0.22	0.41	Yes
SV_b_60730a	Insertion	OXv9ch01	6625029	6625029	0	KOv8ch01	7208159	7210332	2173	-	BolO_1g11370	-	BolK_1g12270|BolK_1g12280	-	BolK_1g12260|BolK_1g12270|BolK_1g12280	0.41	0	0.16	Yes
SV_w_607	Deletion	OXv9ch01	6656264	6656406	142	KOv8ch01	7241561	7241561	0	BolO_1g11460	-	-	-	BolK_1g12350	-	0.29	0.01	0.22	Yes
SV_b_60731	Insertion	OXv9ch01	6710885	6711241	356	KOv8ch01	7296029	7296386	357	-	-	-	-	-	-	0.75	0.41	0.34	No
SV_w_4506	Insertion	OXv9ch01	6714349	6714349	0	KOv8ch01	7300749	7300778	29	-	-	-	-	-	-	0.94	0.83	1	No
SV_w_4507	Insertion	OXv9ch01	6717723	6717723	0	KOv8ch01	7304155	7304176	21	-	-	BolO_1g11550	-	-	BolK_1g12420|BolK_1g12430	0.89	0.49	0.29	No
SV_w_4508	Deletion	OXv9ch01	6717989	6718009	20	KOv8ch01	7304441	7304441	0	-	-	BolO_1g11550	-	-	BolK_1g12420|BolK_1g12430	0.99	0.9	0.95	No
SV_b_60733	Deletion	OXv9ch01	6719719	6723322	3603	KOv8ch01	7306152	7308888	2736	BolO_1g11550	-	-	BolK_1g12440	-	BolK_1g12440	0.89	0.85	NA	No
SV_w_282	Deletion	OXv9ch01	6725456	6725481	25	KOv8ch01	7311020	7311020	0	-	BolO_1g11550	-	-	BolK_1g12440	-	0.21	0.13	0.67	No
SV_w_283	Deletion	OXv9ch01	6781083	6781105	22	KOv8ch01	7366605	7366605	0	-	-	BolO_1g11590|BolO_1g11600	-	-	BolK_1g12530	0	0.05	0.5	NA
SV_w_284	Insertion	OXv9ch01	6835762	6835762	0	KOv8ch01	7421246	7421262	16	-	-	-	-	BolK_1g12550	-	0.04	0.06	NA	NA
SV_b_60734	Insertion	OXv9ch01	6857073	6857416	343	KOv8ch01	7442572	7442934	362	-	-	-	-	BolK_1g12550	-	0.51	0.07	0.75	Yes
SV_w_7444	Insertion	OXv9ch01	6857862	6857862	0	KOv8ch01	7443387	7443415	28	-	-	BolO_1g11660	-	BolK_1g12550	BolK_1g12580	0.21	0	0.08	NA
SV_b_60735	Deletion	OXv9ch01	6860346	6861601	1255	KOv8ch01	7445905	7446223	318	-	-	-	-	BolK_1g12550|BolK_1g12580	-	0.5	0.08	0.81	Yes
SV_w_442	Deletion	OXv9ch01	6866278	6866351	73	KOv8ch01	7450901	7450901	0	-	-	-	-	BolK_1g12550	-	0.73	0.18	1	NA
SV_w_443	Insertion	OXv9ch01	6866947	6866947	0	KOv8ch01	7451497	7451581	84	-	-	-	-	BolK_1g12550	-	0.49	0.06	0.68	Yes
SV_w_444	Deletion	OXv9ch01	6872523	6872538	15	KOv8ch01	7457151	7457151	0	-	-	BolO_1g11680	-	BolK_1g12550	BolK_1g12590	0.58	0.07	0.79	Yes
SV_w_445	Insertion	OXv9ch01	6955956	6955956	0	KOv8ch01	7540545	7540587	42	-	BolO_1g11770	-	-	-	-	0.79	0.2	1	NA
SV_w_446	Deletion	OXv9ch01	6982093	6982110	17	KOv8ch01	7566727	7566727	0	-	BolO_1g11800	-	-	BolK_1g12690	-	0.55	0.16	0.57	Yes
SV_w_447	Deletion	OXv9ch01	6983164	6983202	38	KOv8ch01	7567783	7567783	0	-	-	BolO_1g11800	-	-	BolK_1g12690	0.97	0.28	1	Yes
SV_w_448	Insertion	OXv9ch01	6983506	6983506	0	KOv8ch01	7568093	7568109	16	-	-	BolO_1g11800	-	-	BolK_1g12690	0.98	0.22	0.97	Yes
SV_w_449	Insertion	OXv9ch01	6983723	6983723	0	KOv8ch01	7568326	7568400	74	-	-	BolO_1g11800	-	-	BolK_1g12690	0.92	0.23	0.92	Yes
SV_w_6041	Deletion	OXv9ch01	6985031	6985074	43	KOv8ch01	7569704	7569704	0	-	-	BolO_1g11800	-	-	-	0.69	0.26	0.95	Yes
SV_w_6042	Deletion	OXv9ch01	6985550	6985568	18	KOv8ch01	7570181	7570181	0	-	-	-	-	-	-	0.98	0.31	1	Yes
SV_w_6043	Deletion	OXv9ch01	6988467	6988765	298	KOv8ch01	7573074	7573074	0	-	-	-	-	-	-	0.96	0.19	0.83	Yes
SV_w_6044	Insertion	OXv9ch01	6988766	6988766	0	KOv8ch01	7573075	7573086	11	-	-	-	-	-	-	0.96	0.21	0.97	Yes
SV_w_107520	Deletion	OXv9ch09	49428034	49428406	372	KOv8ch01	7581126	7581126	0	-	-	-	-	-	-	1	1	1	No
SV_w_5980	Deletion	OXv9ch01	6993569	6993628	59	KOv8ch01	7584059	7584059	0	-	-	-	-	BolK_1g12710	-	0.96	0.24	1	Yes
SV_w_5981	Deletion	OXv9ch01	6993876	6993889	13	KOv8ch01	7584307	7584307	0	-	BolO_1g11810	-	-	BolK_1g12710	-	0.97	0.25	1	Yes
SV_w_5982	Deletion	OXv9ch01	6996664	6997220	556	KOv8ch01	7587094	7587094	0	-	-	BolO_1g11810|BolO_1g11820|BolO_1g11830	-	-	BolK_1g12720	0.8	0.13	0.8	Yes
SV_w_5983	Insertion	OXv9ch01	6997358	6997358	0	KOv8ch01	7587231	7587244	13	-	-	BolO_1g11810|BolO_1g11820|BolO_1g11830	-	-	BolK_1g12720	0.98	0.24	1	Yes
SV_w_4089	Insertion	OXv9ch01	7006359	7006359	0	KOv8ch01	7594681	7594692	11	-	-	BolO_1g11850	-	-	BolK_1g12740	0.97	0.19	0.91	Yes
SV_w_4090	Deletion	OXv9ch01	7006802	7006812	10	KOv8ch01	7595134	7595134	0	-	-	BolO_1g11850	-	-	BolK_1g12740	0.98	0.38	1	Yes
SV_w_4091	Deletion	OXv9ch01	7007261	7007271	10	KOv8ch01	7595585	7595585	0	-	BolO_1g11860	BolO_1g11850	-	BolK_1g12750	BolK_1g12740	0.95	0.21	0.97	Yes
SV_w_4092	Insertion	OXv9ch01	7009006	7009006	0	KOv8ch01	7597316	7597434	118	-	BolO_1g11860	-	-	BolK_1g12750	-	0.84	0.19	0.27	Yes
SV_w_5854	Deletion	OXv9ch01	7012699	7012739	40	KOv8ch01	7601131	7601131	0	-	-	BolO_1g11870	-	-	BolK_1g12750	0.65	0.09	0.7	NA
SV_w_94880	Deletion	OXv9ch03	19241997	19242013	16	KOv8ch01	7602979	7602979	0	-	-	-	-	-	-	NA	NA	NA	NA
SV_w_94881	Deletion	OXv9ch03	19242712	19242751	39	KOv8ch01	7603678	7603678	0	-	-	-	-	-	-	NA	NA	NA	NA
SV_w_94882	Insertion	OXv9ch03	19244095	19244095	0	KOv8ch01	7605022	7605268	246	-	-	-	-	-	-	NA	NA	NA	NA
SV_w_94883	Deletion	OXv9ch03	19244621	19244701	80	KOv8ch01	7605794	7605794	0	-	-	-	-	-	-	NA	0.93	NA	NA
SV_w_94884	Deletion	OXv9ch03	19244985	19245057	72	KOv8ch01	7606078	7606078	0	-	-	-	-	-	-	NA	NA	NA	NA
SV_w_94885	Deletion	OXv9ch03	19247825	19247837	12	KOv8ch01	7608846	7608846	0	-	-	-	-	-	-	NA	NA	NA	NA
SV_w_94886	Deletion	OXv9ch03	19249153	19249176	23	KOv8ch01	7610162	7610162	0	-	-	-	-	-	-	NA	NA	NA	NA
SV_w_94887	Insertion	OXv9ch03	19249317	19249317	0	KOv8ch01	7610303	7610328	25	-	-	-	-	-	-	NA	0	NA	NA
SV_w_7940	Insertion	OXv9ch01	7021437	7021437	0	KOv8ch01	7612233	7612249	16	-	-	-	-	-	-	0.93	0.19	0.78	Yes
SV_w_7941	Insertion	OXv9ch01	7021621	7021621	0	KOv8ch01	7612433	7612453	20	-	-	-	-	-	-	0.94	0.23	0.8	Yes
SV_w_7942	Insertion	OXv9ch01	7021636	7021636	0	KOv8ch01	7612468	7612512	44	-	-	-	-	-	-	0.94	0.2	0.86	Yes
SV_b_60743	Insertion	OXv9ch01	7021945	7022395	450	KOv8ch01	7612824	7614875	2051	-	-	-	-	-	-	0.91	0.18	0.85	Yes
SV_b_60744a	Deletion	OXv9ch01	7023627	7023708	81	KOv8ch01	7616104	7616113	9	-	-	BolO_1g11880	-	-	BolK_1g12760	0.94	0.25	0.91	Yes
SV_b_60745	Insertion	OXv9ch01	7024712	7024753	41	KOv8ch01	7617116	7617163	47	-	-	BolO_1g11880	-	-	BolK_1g12760	NA	NA	NA	NA
SV_w_7394	Deletion	OXv9ch01	7024801	7028801	4000	KOv8ch01	7617211	7617211	0	-	-	BolO_1g11880	-	-	BolK_1g12760	0.94	0.23	0.93	Yes
SV_w_7395	Insertion	OXv9ch01	7029542	7029542	0	KOv8ch01	7617959	7617974	15	-	-	-	-	-	BolK_1g12760	0.92	0.17	0.72	Yes
SV_w_7396	Insertion	OXv9ch01	7030016	7030016	0	KOv8ch01	7618448	7619871	1423	-	-	-	-	-	-	0.92	0.21	0.84	Yes
SV_b_60746	Deletion	OXv9ch01	7030959	7035852	4893	KOv8ch01	7620808	7620825	17	-	-	-	-	-	-	0.93	0.19	0.84	Yes
SV_b_60749	Deletion	OXv9ch01	7079215	7083459	4244	KOv8ch01	7664261	7666133	1872	-	-	BolO_1g11940|BolO_1g11950	-	-	BolK_1g12810|BolK_1g12820	0.72	0.64	0.42	No
SV_w_7856	Deletion	OXv9ch01	7083887	7083907	20	KOv8ch01	7666566	7666566	0	-	BolO_1g11950	-	-	BolK_1g12820	-	0.94	0.62	0.33	NA
SV_b_60750a	Deletion	OXv9ch01	7084510	7084539	29	KOv8ch01	7667177	7667178	1	-	BolO_1g11950	-	-	BolK_1g12820	-	0.44	0.54	0.11	No
SV_w_7878	Deletion	OXv9ch01	7084847	7084860	13	KOv8ch01	7667487	7667487	0	-	BolO_1g11950	-	-	BolK_1g12820	-	0.33	0.48	0.08	No
SV_b_60754a	Deletion	OXv9ch01	7104019	7105012	993	KOv8ch01	7683506	7683547	41	-	-	-	-	-	-	0.5	0.54	0.08	No
SV_w_7910	Insertion	OXv9ch01	7105566	7105566	0	KOv8ch01	7684098	7684116	18	-	-	-	-	-	-	0.58	0.51	0.09	NA
SV_b_60756	Deletion	OXv9ch01	7109490	7110538	1048	KOv8ch01	7687945	7688652	707	BolO_1g11980	-	BolO_1g11980|BolO_1g11990	BolK_1g12840	-	BolK_1g12840|BolK_1g12850	0.53	0.53	0.14	No
SV_w_7089	Insertion	OXv9ch01	7110560	7110560	0	KOv8ch01	7688674	7688689	15	-	-	BolO_1g11990	-	-	BolK_1g12840|BolK_1g12850	0.51	0.48	0.07	No
SV_b_60757	Deletion	OXv9ch01	7112441	7116161	3720	KOv8ch01	7690598	7692932	2334	BolO_1g11990|BolO_1g12000	-	-	BolK_1g12850	-	-	0.78	0.69	0.47	No
SV_b_60758a	Deletion	OXv9ch01	7117025	7117058	33	KOv8ch01	7693806	7693806	0	-	BolO_1g12000	-	-	BolK_1g12860	-	0.88	0.45	0.86	No
SV_w_6993	Deletion	OXv9ch01	7118135	7118147	12	KOv8ch01	7694882	7694882	0	BolO_1g12000	-	-	BolK_1g12860	-	-	0.99	0.67	0.72	No
SV_w_6994	Deletion	OXv9ch01	7118500	7118510	10	KOv8ch01	7695239	7695239	0	-	BolO_1g12000	-	-	BolK_1g12860	-	0.46	0.4	0.14	No
SV_w_6641	Deletion	OXv9ch01	7130808	7130822	14	KOv8ch01	7703630	7703630	0	-	BolO_1g12010	-	-	BolK_1g12880	-	0.43	0.56	0.3	No
SV_w_6642	Insertion	OXv9ch01	7131313	7131313	0	KOv8ch01	7704121	7704389	268	-	BolO_1g12010	-	-	BolK_1g12880	-	0.59	0.4	0.22	No
SV_w_6643	Insertion	OXv9ch01	7131479	7131479	0	KOv8ch01	7704555	7704583	28	-	BolO_1g12010	-	-	BolK_1g12880	-	0.98	0.64	0.71	No
SV_w_6644	Insertion	OXv9ch01	7133025	7133025	0	KOv8ch01	7706133	7706163	30	-	BolO_1g12010	-	-	BolK_1g12880	-	0	0	0	No
SV_w_6645	Insertion	OXv9ch01	7133451	7133451	0	KOv8ch01	7706588	7706598	10	-	BolO_1g12010	-	-	BolK_1g12880	-	0.43	0.39	0.07	No
SV_w_7045	Deletion	OXv9ch01	7148996	7149006	10	KOv8ch01	7715947	7715947	0	-	-	-	-	-	-	0.47	0.4	0.11	No
SV_w_7046	Deletion	OXv9ch01	7149380	7149400	20	KOv8ch01	7716323	7716323	0	-	-	-	-	-	-	0.45	0.41	0.14	No
SV_w_289	Deletion	OXv9ch01	7154209	7154299	90	KOv8ch01	7721201	7721201	0	-	-	BolO_1g12070	-	-	BolK_1g12930	0.95	0.92	0.47	No
SV_w_290	Deletion	OXv9ch01	7164921	7164936	15	KOv8ch01	7731821	7731821	0	-	-	BolO_1g12060	-	-	BolK_1g12920	1	0.84	NA	No
SV_w_291	Deletion	OXv9ch01	7166289	7166374	85	KOv8ch01	7733174	7733174	0	-	-	-	-	-	-	0.92	0.73	0.18	No
SV_w_292	Insertion	OXv9ch01	7166687	7166687	0	KOv8ch01	7733487	7733504	17	-	-	-	-	-	-	0.96	0.72	0.19	No
SV_w_293	Deletion	OXv9ch01	7168069	7168138	69	KOv8ch01	7734886	7734886	0	-	-	-	-	-	-	1	0.87	NA	No
SV_w_294	Deletion	OXv9ch01	7172510	7172560	50	KOv8ch01	7739258	7739258	0	-	-	-	-	-	-	NA	0.45	0.94	NA
SV_w_295	Insertion	OXv9ch01	7176272	7176272	0	KOv8ch01	7742970	7742983	13	-	-	-	-	-	-	NA	NA	NA	NA
SV_w_296	Deletion	OXv9ch01	7233366	7233378	12	KOv8ch01	7800057	7800057	0	-	BolO_1g12170	-	-	BolK_1g13030	-	1	0.95	NA	NA
SV_w_297	Deletion	OXv9ch01	7271386	7271675	289	KOv8ch01	7838065	7838065	0	BolO_1g12240	-	-	BolK_1g13100	-	-	0.11	0	0	No
SV_b_60763	Insertion	OXv9ch01	7282488	7296244	13756	KOv8ch01	7848874	7872087	23213	BolO_1g12260|BolO_1g12270|BolO_1g12280	-	BolO_1g12260|BolO_1g12270|BolO_1g12280	BolK_1g13120	-	BolK_1g13120	0.94	0.31	0.67	Yes
SV_w_6398	Deletion	OXv9ch01	7297544	7297558	14	KOv8ch01	7873387	7873387	0	-	-	BolO_1g12280	-	-	-	NA	NA	NA	NA
SV_w_6399	Deletion	OXv9ch01	7300241	7300274	33	KOv8ch01	7876071	7876071	0	-	-	-	-	-	-	NA	NA	NA	NA
SV_b_60765	Deletion	OXv9ch01	7302486	7302600	114	KOv8ch01	7878265	7878375	110	-	BolO_1g12290	-	-	BolK_1g13130	-	0.96	0.34	0.75	Yes
SV_b_60766a	Deletion	OXv9ch01	7303749	7303825	76	KOv8ch01	7879514	7879517	3	-	-	BolO_1g12290	-	-	BolK_1g13130	0.84	0.06	0.1	Yes
SV_w_6977	Deletion	OXv9ch01	7304859	7304869	10	KOv8ch01	7880545	7880545	0	BolO_1g12300	-	BolO_1g12290	-	BolK_1g13140	BolK_1g13130	0.29	0.04	0.1	Yes
SV_w_5968	Insertion	OXv9ch01	7305669	7305669	0	KOv8ch01	7881307	7881334	27	-	-	BolO_1g12300	-	-	BolK_1g13140	0.32	0	0.06	NA
SV_w_7837	Insertion	OXv9ch01	7309995	7309995	0	KOv8ch01	7885677	7885710	33	-	-	BolO_1g12320	-	-	-	0.93	0.07	0.13	Yes
SV_b_60769	Deletion	OXv9ch01	7310409	7310458	49	KOv8ch01	7886034	7886124	-90	-	-	BolO_1g12320	-	-	-	0.91	0.91	0.82	NA
SV_b_60771a	Deletion	OXv9ch01	7312957	7313090	133	KOv8ch01	7888291	7888383	92	BolO_1g12330	-	-	BolK_1g13160	-	-	0.98	0.22	0.35	Yes
SV_w_7289	Insertion	OXv9ch01	7319529	7319529	0	KOv8ch01	7890275	7890334	59	-	-	-	-	-	-	0.86	0.03	NA	NA
SV_w_7290	Insertion	OXv9ch01	7320801	7320801	0	KOv8ch01	7891598	7891630	32	-	-	-	-	-	-	0.06	0	0	No
SV_b_60773a	Insertion	OXv9ch01	7321179	7321179	0	KOv8ch01	7892008	7892034	26	-	-	-	-	-	-	0.92	0.08	0.19	Yes
SV_w_1626	Deletion	OXv9ch01	7321267	7324750	3483	KOv8ch01	7892122	7892122	0	-	BolO_1g12360	-	-	-	-	0.92	0.08	0.17	Yes
SV_w_1627	Insertion	OXv9ch01	7325831	7325831	0	KOv8ch01	7893196	7893206	10	-	BolO_1g12360	-	-	BolK_1g13170	-	0.96	0.23	0.84	Yes
SV_w_1628	Deletion	OXv9ch01	7326361	7326376	15	KOv8ch01	7893735	7893735	0	-	BolO_1g12360	-	-	BolK_1g13170	-	0.96	0.11	0.52	Yes
SV_w_1629	Insertion	OXv9ch01	7349376	7349376	0	KOv8ch01	7916729	7916937	208	-	BolO_1g12380	BolO_1g12390	-	-	BolK_1g13200	0.94	0.05	0.58	Yes
SV_b_60774	Insertion	OXv9ch01	7352979	7361707	8728	KOv8ch01	7920542	7929632	9090	BolO_1g12400	-	BolO_1g12380|BolO_1g12400	BolK_1g13190	-	BolK_1g13190	0.6	0.03	0.17	Yes
SV_w_375	Insertion	OXv9ch01	7366032	7366032	0	KOv8ch01	7934552	7934627	75	-	BolO_1g12410	-	-	BolK_1g13210	BolK_1g13210	0.83	0.05	0.26	Yes
SV_w_376	Deletion	OXv9ch01	7366073	7369439	3366	KOv8ch01	7934668	7934668	0	-	BolO_1g12410	BolO_1g12410	-	-	BolK_1g13210	0.9	0.05	0.35	Yes
SV_w_377	Deletion	OXv9ch01	7376867	7377205	338	KOv8ch01	7942093	7942093	0	-	-	-	-	-	-	0.97	0.05	0.44	Yes
SV_w_378	Insertion	OXv9ch01	7380507	7380507	0	KOv8ch01	7945408	7945428	20	-	BolO_1g12420	-	-	BolK_1g13220	-	0.98	0.07	0.37	Yes
SV_w_379	Deletion	OXv9ch01	7412142	7412479	337	KOv8ch01	7977060	7977060	0	BolO_1g12460	-	BolO_1g12450|BolO_1g12470	BolK_1g13280	-	BolK_1g13270	1	1	1	No
SV_w_1015	Deletion	OXv9ch01	7498597	7499048	451	KOv8ch01	8064648	8064648	0	-	BolO_1g12620	-	-	BolK_1g13420	-	0.42	0.04	0	Yes
SV_w_1016	Deletion	OXv9ch01	7513791	7513826	35	KOv8ch01	8079402	8079402	0	-	-	-	-	-	-	1	0.83	NA	NA
SV_w_1017	Deletion	OXv9ch01	7520173	7520307	134	KOv8ch01	8085755	8085755	0	-	-	-	-	-	-	0.8	0.76	0.98	NA
SV_w_1018	Deletion	OXv9ch01	7544430	7544450	20	KOv8ch01	8109877	8109877	0	-	-	-	-	-	BolK_1g13490	0.85	0.88	NA	No
SV_w_1019	Deletion	OXv9ch01	7547183	7547208	25	KOv8ch01	8112624	8112624	0	-	-	-	-	-	-	0.95	0.78	NA	NA
SV_w_1020	Deletion	OXv9ch01	7550224	7550237	13	KOv8ch01	8115641	8115641	0	-	-	-	-	-	-	1	0.95	NA	NA
SV_w_1021	Insertion	OXv9ch01	7550446	7550446	0	KOv8ch01	8115847	8115870	23	-	-	-	-	-	-	0	0.06	0	NA
SV_w_1022	Insertion	OXv9ch01	7551823	7551823	0	KOv8ch01	8117247	8117259	12	-	-	-	-	-	-	NA	0.08	NA	NA
SV_w_6521	Deletion	OXv9ch01	7555048	7555062	14	KOv8ch01	8120494	8120494	0	-	BolO_1g12710	-	-	BolK_1g13500	-	0.79	0.67	0.35	No
SV_w_6522	Insertion	OXv9ch01	7556614	7556614	0	KOv8ch01	8122045	8122057	12	-	BolO_1g12710	-	-	BolK_1g13500	-	0.89	0.79	0.52	No
SV_w_5760	Deletion	OXv9ch01	7569754	7569765	11	KOv8ch01	8125010	8125010	0	-	-	BolO_1g12720	-	-	BolK_1g13510	0.89	0.79	0.62	NA
SV_w_5761	Deletion	OXv9ch01	7570139	7570164	25	KOv8ch01	8125384	8125384	0	-	-	BolO_1g12720	-	-	BolK_1g13510	0.83	0.62	0.29	No
SV_b_60779	Deletion	OXv9ch01	7572820	7584320	11500	KOv8ch01	8128040	8129567	1527	-	-	-	-	-	-	0.87	0.72	0.5	No
SV_w_7733	Insertion	OXv9ch01	7584440	7584440	0	KOv8ch01	8129687	8129710	23	-	-	-	-	-	-	0.93	0.49	NA	NA
SV_b_60780	Deletion	OXv9ch01	7585535	7604198	18663	KOv8ch01	8130805	8133486	2681	BolO_1g12730|BolO_1g12740	-	BolO_1g12730|BolO_1g12740	-	-	-	0.88	0.75	0.53	No
SV_w_2138	Deletion	OXv9ch01	7621977	7621990	13	KOv8ch01	8151283	8151283	0	-	BolO_1g12790	BolO_1g12780	BolK_1g13560	-	BolK_1g13550|BolK_1g13570	0.81	0.09	0.16	Yes
SV_b_60781	Deletion	OXv9ch01	7622658	7625443	2785	KOv8ch01	8151951	8152094	143	-	-	BolO_1g12800	-	-	BolK_1g13570	0.99	0.92	NA	NA
SV_w_2337	Deletion	OXv9ch01	7630877	7636456	5579	KOv8ch01	8157534	8157534	0	-	-	-	-	-	-	0.88	0.1	0.13	Yes
SV_w_2338	Insertion	OXv9ch01	7638276	7638276	0	KOv8ch01	8159350	8159409	59	BolO_1g12820	-	BolO_1g12810	-	-	BolK_1g13580	0.9	0.12	0.16	Yes
SV_w_2339	Deletion	OXv9ch01	7641305	7641319	14	KOv8ch01	8162437	8162437	0	-	-	-	-	-	-	0.9	0.08	0.08	Yes
SV_w_2340	Deletion	OXv9ch01	7641935	7641946	11	KOv8ch01	8163056	8163056	0	-	-	-	-	-	-	0.88	0.03	0.12	Yes
SV_w_2341	Deletion	OXv9ch01	7646450	7646480	30	KOv8ch01	8167566	8167566	0	-	-	BolO_1g12830	-	-	-	0.95	NA	NA	NA
SV_w_2342	Deletion	OXv9ch01	7655367	7655392	25	KOv8ch01	8176428	8176428	0	-	-	-	-	-	-	0.93	0.04	0.2	Yes
SV_w_2343	Deletion	OXv9ch01	7657959	7658006	47	KOv8ch01	8179002	8179002	0	-	-	-	-	-	-	0.95	0.14	NA	NA
SV_w_2316	Deletion	OXv9ch01	7677415	7677431	16	KOv8ch01	8182214	8182214	0	-	-	-	-	-	-	0.77	0.02	0.1	Yes
SV_w_2317	Insertion	OXv9ch01	7678112	7678112	0	KOv8ch01	8182889	8182925	36	-	-	-	-	-	-	0.91	0.12	0.16	Yes
SV_w_2318	Insertion	OXv9ch01	7681717	7681717	0	KOv8ch01	8186530	8187652	1122	-	-	-	-	-	-	0.91	0	0.06	Yes
SV_w_2319	Deletion	OXv9ch01	7682063	7682075	12	KOv8ch01	8187998	8187998	0	-	-	-	-	-	-	0.96	0.01	0.27	Yes
SV_w_2320	Insertion	OXv9ch01	7682442	7682442	0	KOv8ch01	8188365	8188381	16	-	-	-	-	-	-	0.87	0	0.04	Yes
SV_w_2321	Deletion	OXv9ch01	7684753	7684790	37	KOv8ch01	8190695	8190695	0	-	-	BolO_1g12840	-	-	BolK_1g13590	0.73	0.44	NA	NA
SV_w_2322	Deletion	OXv9ch01	7692242	7692338	96	KOv8ch01	8198154	8198154	0	-	-	-	-	-	-	0.97	0.04	NA	NA
SV_w_2323	Deletion	OXv9ch01	7697301	7697679	378	KOv8ch01	8203119	8203119	0	-	-	-	-	-	-	1	NA	NA	NA
SV_w_94974	Insertion	OXv9ch04	42157869	42157869	0	KOv8ch01	8223561	8223601	40	-	-	-	-	-	-	NA	NA	NA	NA
SV_w_6863	Insertion	OXv9ch01	7706230	7706230	0	KOv8ch01	8225202	8225245	43	-	-	-	-	-	-	0.79	0.06	0.03	Yes
SV_b_60784a	Deletion	OXv9ch01	7706664	7707297	633	KOv8ch01	8225682	8225682	0	-	-	-	-	-	-	0.8	0.06	0.07	Yes
SV_b_60785a	Insertion	OXv9ch01	7708163	7708165	2	KOv8ch01	8226548	8226658	110	-	BolO_1g12850	-	-	BolK_1g13600	BolK_1g13610	0.82	0.06	0.06	Yes
SV_w_7814	Insertion	OXv9ch01	7708381	7708381	0	KOv8ch01	8226866	8226880	14	-	BolO_1g12850	-	-	BolK_1g13600	BolK_1g13610	0.83	0.12	0.03	Yes
SV_w_7815	Deletion	OXv9ch01	7708389	7708423	34	KOv8ch01	8226888	8226888	0	-	BolO_1g12850	-	-	BolK_1g13600	BolK_1g13610	0.84	0.14	0.04	Yes
SV_w_7816	Deletion	OXv9ch01	7708838	7708849	11	KOv8ch01	8227303	8227303	0	-	BolO_1g12850	-	-	BolK_1g13600	BolK_1g13610	0.83	0.14	0.03	Yes
SV_w_7817	Deletion	OXv9ch01	7708963	7708984	21	KOv8ch01	8227417	8227417	0	BolO_1g12850	-	-	BolK_1g13600	-	BolK_1g13610	0.81	0.16	0.03	Yes
SV_b_60786	Deletion	OXv9ch01	7709279	7709343	64	KOv8ch01	8227717	8227764	47	-	-	BolO_1g12850|BolO_1g12860	BolK_1g13610	-	BolK_1g13600|BolK_1g13610	0.84	0.16	0.03	Yes
SV_w_6454	Insertion	OXv9ch01	7709625	7709625	0	KOv8ch01	8228037	8228055	18	-	-	BolO_1g12850|BolO_1g12860	BolK_1g13610	-	BolK_1g13600	0.94	0.25	0.16	Yes
SV_w_6455	Deletion	OXv9ch01	7709715	7709744	29	KOv8ch01	8228145	8228145	0	-	-	BolO_1g12850|BolO_1g12860	-	BolK_1g13610	BolK_1g13600	0.8	0.16	0.03	Yes
SV_w_6456	Deletion	OXv9ch01	7710028	7711220	1192	KOv8ch01	8228426	8228426	0	-	-	BolO_1g12850|BolO_1g12860	BolK_1g13610	-	BolK_1g13600	0.81	0.15	0.03	Yes
SV_b_60787a	Insertion	OXv9ch01	7712790	7712790	0	KOv8ch01	8229994	8236020	6026	BolO_1g12870	-	-	-	-	BolK_1g13620	0.82	0.13	0.03	Yes
SV_w_5924	Deletion	OXv9ch01	7713468	7713902	434	KOv8ch01	8236698	8236698	0	BolO_1g12870	-	BolO_1g12870|BolO_1g12880	-	-	BolK_1g13620	0.8	0.19	0.03	Yes
SV_w_5925	Deletion	OXv9ch01	7714323	7714356	33	KOv8ch01	8237119	8237127	8	-	-	BolO_1g12870|BolO_1g12880	-	-	BolK_1g13620	0.85	0.18	0.04	Yes
SV_w_6106	Deletion	OXv9ch01	7721039	7721295	256	KOv8ch01	8243825	8243825	0	-	-	BolO_1g12900	-	-	-	0.82	0.28	0.19	Yes
SV_w_7554	Deletion	OXv9ch01	7722666	7722690	24	KOv8ch01	8245198	8245198	0	-	-	BolO_1g12900	-	-	-	0.81	0.18	0.06	Yes
SV_b_60790	Insertion	OXv9ch01	7723198	7724752	1554	KOv8ch01	8245706	8251503	5797	-	-	-	-	-	-	0.82	0.17	0.07	Yes
SV_w_6894	Insertion	OXv9ch01	7725910	7725910	0	KOv8ch01	8252669	8252679	10	-	-	-	-	-	-	0.82	0.29	0.13	Yes
SV_w_5966	Deletion	OXv9ch01	7757514	7757526	12	KOv8ch01	8259933	8259933	0	-	BolO_1g12950	-	-	BolK_1g13640	-	0.8	0.14	0.08	Yes
SV_w_5967	Insertion	OXv9ch01	7757753	7757753	0	KOv8ch01	8260163	8260183	20	-	BolO_1g12950	-	-	BolK_1g13640	-	0.83	0.25	0.07	Yes
SV_w_7833	Insertion	OXv9ch01	7774296	7774296	0	KOv8ch01	8264671	8264687	16	-	-	-	-	-	-	0.28	0.02	0.05	NA
SV_w_6299	Insertion	OXv9ch01	7778629	7778629	0	KOv8ch01	8269997	8270048	51	BolO_1g12970	-	-	BolK_1g13650	-	-	0.97	0.68	NA	NA
SV_w_6300	Deletion	OXv9ch01	7779735	7779746	11	KOv8ch01	8271157	8271157	0	-	BolO_1g12970	BolO_1g12980	-	BolK_1g13650	-	0.8	0.28	0.03	Yes
SV_w_6301	Deletion	OXv9ch01	7780559	7785029	4470	KOv8ch01	8271977	8271977	0	BolO_1g12980	-	BolO_1g12970|BolO_1g12980	-	-	BolK_1g13650	0.82	0.29	0.11	Yes
SV_w_3059	Deletion	OXv9ch01	7789479	7789553	74	KOv8ch01	8276423	8276423	0	-	-	-	-	-	-	0.89	0.21	0.06	Yes
SV_w_3060	Insertion	OXv9ch01	7791489	7791489	0	KOv8ch01	8278355	8278374	19	-	-	-	-	-	-	0.8	0.12	0.05	Yes
SV_w_3061	Insertion	OXv9ch01	7797150	7797150	0	KOv8ch01	8284037	8284047	10	-	BolO_1g12990	BolO_1g13000	-	-	-	0.81	0.15	0.03	Yes
SV_w_3062	Deletion	OXv9ch01	7800124	7800136	12	KOv8ch01	8287016	8287016	0	-	-	-	-	-	-	0.84	0.3	0.23	Yes
SV_w_2937	Deletion	OXv9ch01	7805684	7805719	35	KOv8ch01	8292564	8292564	0	-	BolO_1g13020	-	-	BolK_1g13670	-	0.87	0.44	0.32	No
SV_w_2938	Deletion	OXv9ch01	7807165	7807366	201	KOv8ch01	8294009	8294009	0	-	BolO_1g13020	-	-	BolK_1g13670	-	0.82	0.24	0.14	Yes
SV_w_2939	Deletion	OXv9ch01	7809665	7809686	21	KOv8ch01	8296305	8296305	0	-	-	BolO_1g13020	-	-	BolK_1g13670	0.89	0.19	0.27	Yes
SV_w_2940	Deletion	OXv9ch01	7814816	7814830	14	KOv8ch01	8301436	8301436	0	-	-	BolO_1g13030	-	-	BolK_1g13680|BolK_1g13690	0.76	0.24	0.13	Yes
SV_b_60798a	Deletion	OXv9ch01	7819493	7819578	85	KOv8ch01	8306092	8306141	49	-	-	-	-	-	-	0.74	0.22	0.08	Yes
SV_w_5030	Deletion	OXv9ch01	7824186	7824206	20	KOv8ch01	8310727	8310727	0	-	-	-	-	-	-	0.96	0.74	0.85	NA
SV_w_5031	Deletion	OXv9ch01	7824740	7824770	30	KOv8ch01	8311261	8311261	0	-	-	-	-	-	-	1	1	NA	NA
SV_w_5032	Insertion	OXv9ch01	7825594	7825594	0	KOv8ch01	8312077	8312096	19	-	-	-	-	-	-	0.76	0.26	0.21	Yes
SV_w_5033	Deletion	OXv9ch01	7826749	7835902	9153	KOv8ch01	8313237	8313237	0	-	-	-	-	-	-	0.74	0.26	0.08	Yes
SV_w_5034	Insertion	OXv9ch01	7838665	7838665	0	KOv8ch01	8316007	8316023	16	-	-	-	-	-	-	0.08	0	NA	NA
SV_w_5035	Insertion	OXv9ch01	7838908	7838908	0	KOv8ch01	8316266	8318106	1840	-	-	-	-	-	-	0.64	0.11	0.08	Yes
SV_w_5036	Deletion	OXv9ch01	7839811	7839840	29	KOv8ch01	8319010	8319010	0	-	-	-	-	-	-	0.93	0.26	NA	NA
SV_b_60799	Deletion	OXv9ch01	7842918	7848373	5455	KOv8ch01	8321837	8322081	-244	-	-	-	-	-	-	0.89	0.63	NA	NA
SV_w_107812	Insertion	OXv9ch09	49190857	49190857	0	KOv8ch01	8331597	8331673	76	-	-	BolO_9g47240	-	-	-	0	0	0	NA
SV_w_7364	Deletion	OXv9ch01	7851154	7851164	10	KOv8ch01	8333758	8333758	0	-	-	BolO_1g13040|BolO_1g13050	-	-	BolK_1g13700|BolK_1g13710	0.74	0.27	0.1	Yes
SV_b_60802a	Insertion	OXv9ch01	7853163	7853163	0	KOv8ch01	8335758	8336670	912	-	-	-	-	-	-	0.75	0.25	0.17	Yes
SV_w_7786	Insertion	OXv9ch01	7853580	7853580	0	KOv8ch01	8337090	8337104	14	-	-	-	-	-	-	0.38	0.07	0.05	NA
SV_w_7787	Deletion	OXv9ch01	7853879	7853960	81	KOv8ch01	8337404	8337404	0	-	-	-	-	-	-	0.76	0.31	0.29	Yes
SV_w_7788	Deletion	OXv9ch01	7854316	7854374	58	KOv8ch01	8337760	8337760	0	-	-	-	-	-	-	0.76	0.43	0.5	No
SV_w_7789	Insertion	OXv9ch01	7854585	7854585	0	KOv8ch01	8337976	8338005	29	-	-	-	-	-	-	0.02	0.03	0.03	No
SV_w_7790	Deletion	OXv9ch01	7854597	7854615	18	KOv8ch01	8338017	8338017	0	-	-	-	-	-	-	0.53	0.14	0.04	Yes
SV_w_7791	Deletion	OXv9ch01	7855108	7855118	10	KOv8ch01	8338513	8338513	0	-	-	-	-	-	-	0.74	0.23	0.09	Yes
SV_w_95619	Deletion	OXv9ch03	31501301	31501313	12	KOv8ch01	8342137	8342137	0	-	-	-	-	-	-	1	1	NA	NA
SV_w_7235	Insertion	OXv9ch01	7886933	7886933	0	KOv8ch01	8369321	8369337	16	-	BolO_1g13080	-	-	-	-	0.75	0.23	0.19	Yes
SV_b_60805	Deletion	OXv9ch01	7887321	7890653	3332	KOv8ch01	8369723	8372591	2868	-	BolO_1g13080	-	-	-	BolK_1g13730	0.74	0.26	0.09	Yes
SV_w_4116	Deletion	OXv9ch01	7892100	7892161	61	KOv8ch01	8374043	8374043	0	-	BolO_1g13080	-	-	BolK_1g13730	-	0.74	0.3	0.06	Yes
SV_w_4117	Deletion	OXv9ch01	7893509	7893520	11	KOv8ch01	8375392	8375392	0	-	BolO_1g13080	-	-	BolK_1g13730	-	0.74	0.24	0.14	Yes
SV_w_4118	Insertion	OXv9ch01	7893541	7893541	0	KOv8ch01	8375413	8375429	16	-	BolO_1g13080	-	-	BolK_1g13730	-	0.69	0.35	NA	NA
SV_w_7202	Deletion	OXv9ch01	7901661	7901671	10	KOv8ch01	8383556	8383556	0	-	-	-	-	-	-	0.73	0.14	0.07	Yes
SV_w_7203	Insertion	OXv9ch01	7902372	7902372	0	KOv8ch01	8384257	8384282	25	-	-	-	-	-	-	0.71	0.13	NA	Yes
SV_w_7204	Insertion	OXv9ch01	7902468	7902468	0	KOv8ch01	8384378	8384399	21	-	-	-	-	-	-	NA	NA	NA	NA
SV_w_7205	Insertion	OXv9ch01	7903888	7903888	0	KOv8ch01	8385824	8385853	29	-	-	BolO_1g13100	-	-	BolK_1g13750	0.64	0.11	0	Yes
SV_b_60807	Insertion	OXv9ch01	7904081	7904360	279	KOv8ch01	8386046	8393273	7227	-	-	BolO_1g13100	BolK_1g13750|BolK_1g13760|BolK_1g13770	-	BolK_1g13750|BolK_1g13760|BolK_1g13770|BolK_1g13780	0.73	0.19	0.08	Yes
SV_w_4176	Insertion	OXv9ch01	7904828	7904828	0	KOv8ch01	8393741	8393753	12	BolO_1g13100	-	-	BolK_1g13780	-	BolK_1g13770	0.73	0.21	0	Yes
SV_w_4177	Deletion	OXv9ch01	7904974	7905049	75	KOv8ch01	8393899	8393899	0	BolO_1g13100	-	-	BolK_1g13780	-	BolK_1g13770	0.73	0.18	0.06	Yes
SV_b_60808	Deletion	OXv9ch01	7910958	7911494	536	KOv8ch01	8399802	8399948	146	-	-	-	-	-	-	0.74	0.23	0.15	Yes
SV_w_7284	Insertion	OXv9ch01	7911754	7911754	0	KOv8ch01	8400207	8401327	1120	-	-	-	-	-	-	0.73	0.2	0.03	Yes
SV_w_7285	Insertion	OXv9ch01	7913487	7913487	0	KOv8ch01	8403056	8403066	10	-	-	BolO_1g13120	-	-	BolK_1g13800	0.65	0.13	0.15	Yes
SV_w_7286	Insertion	OXv9ch01	7913565	7913565	0	KOv8ch01	8403149	8403297	148	-	-	BolO_1g13120	-	-	BolK_1g13800	0.73	0.19	0.12	Yes
SV_b_60811a	Insertion	OXv9ch01	7919035	7919049	14	KOv8ch01	8408733	8408773	40	-	BolO_1g13120	-	-	BolK_1g13800	-	0.74	0.27	0.04	Yes
SV_w_7266	Deletion	OXv9ch01	7919974	7920002	28	KOv8ch01	8409698	8409698	0	-	BolO_1g13120	-	-	BolK_1g13800	-	0.73	0.11	0.03	Yes
SV_b_60812	Insertion	OXv9ch01	7920859	7928769	7910	KOv8ch01	8410557	8421310	10753	BolO_1g13130|BolO_1g13140	BolO_1g13120	BolO_1g13130|BolO_1g13140	BolK_1g13810|BolK_1g13820|BolK_1g13830	BolK_1g13800	BolK_1g13810|BolK_1g13820|BolK_1g13830	0.74	0.21	0.03	Yes
SV_w_7917	Deletion	OXv9ch01	7939988	7939998	10	KOv8ch01	8432437	8432437	0	BolO_1g13160	-	-	BolK_1g13850	-	BolK_1g13860	0.71	0.2	0.06	Yes
SV_w_2176	Insertion	OXv9ch01	7949376	7949376	0	KOv8ch01	8433265	8433303	38	-	BolO_1g13170	-	-	BolK_1g13860	-	0.85	0.34	0.97	Yes
SV_w_2177	Deletion	OXv9ch01	7949450	7949461	11	KOv8ch01	8433378	8433378	0	-	BolO_1g13170	-	-	BolK_1g13860	-	0.91	0.47	1	No
SV_w_2178	Insertion	OXv9ch01	7949477	7949477	0	KOv8ch01	8433394	8433406	12	-	BolO_1g13170	-	-	BolK_1g13860	-	0.78	0.24	0.05	Yes
SV_w_2179	Deletion	OXv9ch01	7950027	7950037	10	KOv8ch01	8433956	8433956	0	-	BolO_1g13170	-	-	BolK_1g13860	-	0.88	0.15	NA	Yes
SV_b_60817a	Deletion	OXv9ch01	7966526	7966836	310	KOv8ch01	8450453	8450558	105	-	BolO_1g13190	-	-	BolK_1g13880	-	0.79	0.27	0.59	Yes
SV_b_60818	Insertion	OXv9ch01	7969243	7969762	519	KOv8ch01	8452966	8465552	12586	-	BolO_1g13190	BolO_1g13200	BolK_1g13880	-	BolK_1g13890	0.79	0.35	0.3	Yes
SV_w_1630	Insertion	OXv9ch01	7977529	7977529	0	KOv8ch01	8473308	8473324	16	-	BolO_1g13220	BolO_1g13210	-	BolK_1g13910	BolK_1g13900	0.9	0	NA	NA
SV_w_1631	Insertion	OXv9ch01	7978530	7978530	0	KOv8ch01	8474321	8474363	42	-	BolO_1g13220	-	-	-	BolK_1g13910	0.96	0.19	NA	NA
SV_w_1632	Insertion	OXv9ch01	7978627	7978627	0	KOv8ch01	8474460	8474652	192	-	-	BolO_1g13220	-	-	BolK_1g13910	0.93	0	0	Yes
SV_w_1633	Insertion	OXv9ch01	7984453	7984453	0	KOv8ch01	8480486	8480500	14	-	-	-	-	-	-	NA	0	NA	NA
SV_w_1634	Insertion	OXv9ch01	7984654	7984654	0	KOv8ch01	8480701	8480738	37	-	-	-	-	-	-	NA	NA	NA	NA
SV_w_1635	Deletion	OXv9ch01	7990317	7990329	12	KOv8ch01	8486397	8486397	0	-	-	-	-	-	-	NA	0.7	NA	NA
SV_w_1636	Deletion	OXv9ch01	7991737	7991749	12	KOv8ch01	8487805	8487805	0	-	-	-	-	-	-	1	NA	NA	NA
SV_w_1637	Deletion	OXv9ch01	7992635	7992659	24	KOv8ch01	8488685	8488685	0	BolO_1g13240	-	-	BolK_1g13940	-	-	NA	NA	NA	NA
SV_w_1638	Insertion	OXv9ch01	7994810	7994810	0	KOv8ch01	8490827	8490847	20	-	-	BolO_1g13240	-	BolK_1g13950	BolK_1g13940	0.92	0	NA	NA
SV_w_1639	Deletion	OXv9ch01	7997247	7997261	14	KOv8ch01	8493284	8493284	0	-	-	BolO_1g13250	-	-	BolK_1g13950	0.96	0.49	NA	NA
SV_b_60819	Insertion	OXv9ch01	8002471	8002498	27	KOv8ch01	8498498	8498532	34	-	-	BolO_1g13260	-	-	BolK_1g13960	0.89	0.45	0.83	NA
SV_w_3335	Deletion	OXv9ch01	8004174	8004194	20	KOv8ch01	8500208	8500208	0	-	-	BolO_1g13270	-	-	BolK_1g13970	NA	NA	NA	NA
SV_w_3336	Insertion	OXv9ch01	8006329	8006329	0	KOv8ch01	8502348	8502358	10	-	BolO_1g13270	BolO_1g13280	-	BolK_1g13970	-	0.99	0.27	1	Yes
SV_w_3337	Insertion	OXv9ch01	8006945	8006945	0	KOv8ch01	8502975	8502994	19	-	-	BolO_1g13280	-	BolK_1g13970	-	0.99	0.2	1	NA
SV_w_3338	Deletion	OXv9ch01	8007527	8007551	24	KOv8ch01	8503576	8503576	0	-	-	BolO_1g13280	-	-	BolK_1g13980	0.96	0.06	NA	NA
SV_w_6543	Insertion	OXv9ch01	8013212	8013212	0	KOv8ch01	8509246	8509257	11	-	BolO_1g13300	BolO_1g13310	-	BolK_1g13990	BolK_1g14000	0.77	0.14	0.28	Yes
SV_w_4367	Insertion	OXv9ch01	8015813	8015813	0	KOv8ch01	8511862	8511874	12	-	-	BolO_1g13300|BolO_1g13320	-	-	BolK_1g13990|BolK_1g14010	0.78	0.09	0.29	Yes
SV_w_4368	Insertion	OXv9ch01	8019727	8019727	0	KOv8ch01	8515785	8515797	12	-	-	-	-	-	-	1	0.6	NA	NA
SV_b_60822a	Insertion	OXv9ch01	8021590	8021596	6	KOv8ch01	8517656	8517734	78	-	-	-	-	-	-	0.9	0.21	NA	Yes
SV_w_4942	Insertion	OXv9ch01	8024603	8024603	0	KOv8ch01	8520728	8520785	57	-	BolO_1g13330	-	-	BolK_1g14020	-	0.79	0.17	0.34	Yes
SV_w_4943	Deletion	OXv9ch01	8025155	8025166	11	KOv8ch01	8521337	8521337	0	-	BolO_1g13330	-	BolK_1g14020	-	-	0.8	0.32	0.38	Yes
SV_w_2124	Deletion	OXv9ch01	8045492	8048304	2812	KOv8ch01	8541655	8541655	0	-	-	-	-	-	-	0.86	0.57	0.91	No
SV_w_2125	Insertion	OXv9ch01	8048627	8048632	5	KOv8ch01	8541978	8541999	21	-	-	-	-	-	-	0.85	0.26	0.92	NA
SV_w_2126	Deletion	OXv9ch01	8051827	8051839	12	KOv8ch01	8545190	8545190	0	-	-	BolO_1g13370	-	-	BolK_1g14060	0.92	0.44	1	NA
SV_w_2127	Insertion	OXv9ch01	8053606	8053606	0	KOv8ch01	8546959	8547965	1006	-	-	-	-	-	-	0.79	0.01	0.7	Yes
SV_w_5308	Insertion	OXv9ch01	8057799	8057799	0	KOv8ch01	8557534	8557787	253	-	BolO_1g13380	-	-	-	BolK_1g14070	0.64	0.03	0.19	Yes
SV_w_5309	Deletion	OXv9ch01	8058082	8060745	2663	KOv8ch01	8558075	8558075	0	BolO_1g13380	-	BolO_1g13390	-	-	BolK_1g14070	0.86	0.63	0.86	No
SV_w_5310	Deletion	OXv9ch01	8061611	8061642	31	KOv8ch01	8558940	8558940	0	-	-	BolO_1g13390	-	-	BolK_1g14070	0.62	0.85	1	NA
SV_w_5311	Deletion	OXv9ch01	8062067	8062134	67	KOv8ch01	8559365	8559365	0	-	-	BolO_1g13390	-	-	BolK_1g14070	0.84	0.43	0.88	NA
SV_w_5312	Insertion	OXv9ch01	8063830	8063830	0	KOv8ch01	8561069	8561122	53	-	-	BolO_1g13400	-	-	-	0.78	0.09	0.34	Yes
SV_b_60825	Deletion	OXv9ch01	8064160	8069319	5159	KOv8ch01	8561451	8561666	215	BolO_1g13400	-	BolO_1g13400	-	-	-	0.79	0.15	0.64	Yes
SV_b_60826	Insertion	OXv9ch01	8069995	8070541	-546	KOv8ch01	8562882	8570909	8027	BolO_1g13400	-	-	-	-	-	0.44	0.12	0.1	NA
SV_w_5991	Deletion	OXv9ch01	8072093	8072104	11	KOv8ch01	8573652	8573652	0	-	-	-	-	-	-	0.82	0.2	0.52	Yes
SV_w_5890	Insertion	OXv9ch01	8081043	8081043	0	KOv8ch01	8579200	8579253	53	BolO_1g13420	-	-	-	-	BolK_1g14090	0.84	0.69	0.39	No
SV_w_5891	Deletion	OXv9ch01	8083003	8083013	10	KOv8ch01	8581234	8581234	0	-	-	-	-	-	-	0.84	0.74	0.4	No
SV_w_7799	Insertion	OXv9ch01	8083840	8083840	0	KOv8ch01	8582105	8582144	39	-	-	-	-	-	-	0.72	0.25	0.13	NA
SV_b_60830	Deletion	OXv9ch01	8085409	8087068	1659	KOv8ch01	8583718	8585370	1652	-	-	-	-	-	-	0.97	0.89	0.75	No
SV_w_6546	Deletion	OXv9ch01	8087281	8087298	17	KOv8ch01	8585583	8585583	0	-	-	-	-	-	-	0.86	0.73	0.56	No
SV_w_6547	Deletion	OXv9ch01	8087479	8087494	15	KOv8ch01	8585764	8585764	0	-	-	-	-	-	-	0.5	0.6	NA	NA
SV_w_5663	Deletion	OXv9ch01	8091026	8091082	56	KOv8ch01	8589282	8589282	0	-	-	-	-	-	-	0.66	0.2	0.81	Yes
SV_w_4288	Insertion	OXv9ch01	8094402	8094402	0	KOv8ch01	8592610	8595695	3085	-	BolO_1g13430	-	-	BolK_1g14110	BolK_1g14100	0.64	0.32	0.45	Yes
SV_w_4289	Insertion	OXv9ch01	8095447	8095447	0	KOv8ch01	8596743	8596796	53	-	BolO_1g13430	-	-	BolK_1g14110	-	0.85	0.68	0.77	No
SV_w_4290	Deletion	OXv9ch01	8095872	8095921	49	KOv8ch01	8597218	8597218	0	-	BolO_1g13430	-	-	BolK_1g14110	-	0.62	0.14	0.81	Yes
SV_w_4291	Insertion	OXv9ch01	8098687	8098687	0	KOv8ch01	8599982	8600048	66	-	BolO_1g13430	-	-	BolK_1g14110	-	0.84	0.69	0.29	No
SV_w_4292	Insertion	OXv9ch01	8098957	8098957	0	KOv8ch01	8600317	8600329	12	-	BolO_1g13430	-	-	BolK_1g14110	-	0.8	0.7	NA	No
SV_w_107622	Deletion	OXv9ch09	58997751	58997881	130	KOv8ch01	8608441	8608441	0	-	BolO_9g59620	-	-	-	BolK_1g14120	NA	NA	NA	NA
SV_w_7784	Deletion	OXv9ch01	8114026	8114055	29	KOv8ch01	8615219	8615219	0	-	-	-	-	-	-	0.67	0.17	0.89	Yes
SV_b_60834	Deletion	OXv9ch01	8114438	8116748	2310	KOv8ch01	8615598	8616121	523	-	-	-	-	-	-	0.81	0.45	0.71	No
SV_w_7839	Insertion	OXv9ch01	8117948	8117948	0	KOv8ch01	8617303	8617325	22	-	-	-	-	-	-	0.61	0.11	NA	Yes
SV_w_7840	Insertion	OXv9ch01	8118265	8118265	0	KOv8ch01	8617642	8618233	591	-	-	-	-	-	-	0.61	0.1	0.33	Yes
SV_b_93056	Insertion	OXv9ch01	8118685	8121270	2585	KOv8ch01	8618649	8621489	2840	-	-	-	-	-	-	0.83	0.6	0.86	No
SV_w_7307	Insertion	OXv9ch01	8121819	8121819	0	KOv8ch01	8622034	8622064	30	-	-	-	-	-	-	0.75	0.24	0.6	Yes
SV_w_7308	Insertion	OXv9ch01	8121870	8121870	0	KOv8ch01	8622115	8622138	23	-	-	-	-	-	-	0.87	0.7	0.8	No
SV_w_7309	Deletion	OXv9ch01	8122107	8122122	15	KOv8ch01	8622375	8622375	0	-	-	BolO_1g13450	-	-	-	0.79	1	0.77	NA
SV_b_60836	Insertion	OXv9ch01	8123690	8123690	0	KOv8ch01	8623923	8629537	5614	-	-	BolO_1g13450	-	-	BolK_1g14130	0.63	0.15	0.41	Yes
SV_w_4778	Insertion	OXv9ch01	8126358	8126358	0	KOv8ch01	8632184	8632196	12	-	BolO_1g13450	-	-	BolK_1g14130	-	0.79	0.46	0.27	No
SV_b_60837	Deletion	OXv9ch01	8129091	8158035	28944	KOv8ch01	8634938	8635665	727	BolO_1g13460|BolO_1g13470	-	BolO_1g13460|BolO_1g13470	BolK_1g14140	BolK_1g14130	-	0.73	0.39	0.53	No
SV_b_60838	Deletion	OXv9ch01	8159501	8165374	5873	KOv8ch01	8637137	8637385	248	-	-	-	-	BolK_1g14140	-	0.74	0.36	0.56	Yes
SV_b_60839a	Insertion	OXv9ch01	8167036	8167036	0	KOv8ch01	8639019	8639504	485	-	BolO_1g13480	-	-	BolK_1g14140	-	0.67	0.23	0.28	Yes
SV_w_7810	Deletion	OXv9ch01	8168256	8168278	22	KOv8ch01	8640727	8640727	0	-	-	BolO_1g13480	-	-	BolK_1g14140	0.65	0.13	0.8	Yes
SV_w_7811	Insertion	OXv9ch01	8168429	8168429	0	KOv8ch01	8640878	8641021	143	-	-	BolO_1g13480	-	-	BolK_1g14140	0.64	0.08	0.27	Yes
SV_b_60841	Deletion	OXv9ch01	8169096	8212962	43866	KOv8ch01	8641685	8668158	26473	BolO_1g13490|BolO_1g13500|BolO_1g13510|BolO_1g13520	-	BolO_1g13480|BolO_1g13490|BolO_1g13500|BolO_1g13510|BolO_1g13520	BolK_1g14150|BolK_1g14160|BolK_1g14170	-	BolK_1g14140|BolK_1g14150|BolK_1g14160|BolK_1g14170	0.62	0.26	0.3	Yes
SV_w_7807	Insertion	OXv9ch01	8213218	8213218	0	KOv8ch01	8668412	8668427	15	-	BolO_1g13530	-	-	BolK_1g14180	-	0.85	0.64	0.36	No
SV_w_7808	Insertion	OXv9ch01	8213237	8213237	0	KOv8ch01	8668446	8668456	10	-	BolO_1g13530	-	-	BolK_1g14180	-	0.9	0.5	0.21	NA
SV_w_3491	Insertion	OXv9ch01	8216235	8216235	0	KOv8ch01	8677622	8677640	18	-	-	BolO_1g13530	-	-	-	0.48	0.02	0.24	Yes
SV_w_3492	Insertion	OXv9ch01	8216751	8216751	0	KOv8ch01	8678157	8678178	21	-	-	BolO_1g13530	-	-	-	0.87	0.82	0.93	No
SV_w_3493	Insertion	OXv9ch01	8216995	8216995	0	KOv8ch01	8678420	8679104	684	-	-	BolO_1g13530	-	-	-	0.46	0	0.19	Yes
SV_w_3494	Deletion	OXv9ch01	8217096	8217112	16	KOv8ch01	8679205	8679205	0	-	-	BolO_1g13530	-	-	-	0.87	0.84	0.96	No
SV_w_5952	Deletion	OXv9ch01	8229820	8229855	35	KOv8ch01	8691650	8691650	0	-	-	BolO_1g13550	-	-	-	0.8	0.65	NA	NA
SV_b_60846	Deletion	OXv9ch01	8232842	8237587	4745	KOv8ch01	8694647	8699230	4583	BolO_1g13570	-	BolO_1g13560|BolO_1g13570	BolK_1g14210	-	BolK_1g14200|BolK_1g14210|BolK_1g14220	0.88	0.82	0.95	No
SV_w_7172	Insertion	OXv9ch01	8245719	8245719	0	KOv8ch01	8701699	8701944	245	-	-	-	-	-	-	0.7	0.59	0.3	No
SV_b_1539	Deletion	OXv9ch02	54208427	54208470	43	KOv8ch01	8706433	8706472	39	-	-	-	-	-	-	0.94	0.8	NA	NA
SV_w_107357	Deletion	OXv9ch02	54206498	54206521	23	KOv8ch01	8708388	8708388	0	-	-	-	-	-	-	NA	NA	NA	NA
SV_w_4748	Insertion	OXv9ch01	8249380	8249380	0	KOv8ch01	8715822	8715848	26	-	-	BolO_1g13580|BolO_1g13590	-	-	BolK_1g14230	0.64	0.67	0	No
SV_w_4749	Insertion	OXv9ch01	8249494	8249494	0	KOv8ch01	8715962	8716399	437	-	-	BolO_1g13580|BolO_1g13590	-	-	BolK_1g14230	0.68	0.64	0.33	No
SV_w_4750	Insertion	OXv9ch01	8249642	8249642	0	KOv8ch01	8716547	8716575	28	-	-	BolO_1g13580|BolO_1g13590	-	-	BolK_1g14230	0.1	0.01	0.02	No
SV_w_4751	Deletion	OXv9ch01	8253646	8253664	18	KOv8ch01	8720572	8720572	0	BolO_1g13590	-	-	BolK_1g14230	-	BolK_1g14240	0.59	0.07	0.16	Yes
SV_w_5017	Insertion	OXv9ch01	8265800	8265800	0	KOv8ch01	8721942	8721961	19	-	-	BolO_1g13600	-	-	BolK_1g14240	0.83	0.65	0.2	No
SV_w_5018	Deletion	OXv9ch01	8267723	8267737	14	KOv8ch01	8723876	8723876	0	-	BolO_1g13600	-	-	BolK_1g14240	-	0.93	0.95	0.77	No
SV_w_5019	Insertion	OXv9ch01	8271405	8271405	0	KOv8ch01	8727553	8727597	44	-	-	-	-	-	-	0.81	0.67	0.21	No
SV_w_5020	Deletion	OXv9ch01	8272037	8278203	6166	KOv8ch01	8728224	8728224	0	-	-	-	-	-	-	0.81	0.65	0.21	No
SV_w_7743	Deletion	OXv9ch01	8278673	8278687	14	KOv8ch01	8728715	8728715	0	-	-	-	-	-	-	0.94	0.93	0.1	NA
SV_w_6375	Insertion	OXv9ch01	8281038	8281038	0	KOv8ch01	8731052	8731657	605	-	-	-	-	-	-	0.58	0.1	0.18	Yes
SV_w_6376	Insertion	OXv9ch01	8282660	8282660	0	KOv8ch01	8733281	8733955	674	-	-	BolO_1g13610	-	-	BolK_1g14250	0.59	0.08	0.16	Yes
SV_w_6377	Deletion	OXv9ch01	8283121	8283223	102	KOv8ch01	8734418	8734418	0	-	-	BolO_1g13610	-	-	-	0.88	0.83	0.97	No
SV_w_6378	Deletion	OXv9ch01	8284089	8284100	11	KOv8ch01	8735284	8735284	0	-	-	-	-	-	-	0.71	0.2	NA	NA
SV_w_6433	Deletion	OXv9ch01	8285920	8286665	745	KOv8ch01	8737093	8737093	0	-	-	-	-	-	-	0.86	0.83	0.89	No
SV_w_6434	Deletion	OXv9ch01	8286927	8286937	10	KOv8ch01	8737362	8737362	0	-	-	-	-	-	-	0.93	0.86	NA	NA
SV_w_5814	Deletion	OXv9ch01	8294665	8294683	18	KOv8ch01	8744809	8744809	0	-	-	-	-	-	-	0.94	0.85	0.38	No
SV_w_5815	Deletion	OXv9ch01	8295045	8296610	1565	KOv8ch01	8745171	8745171	0	-	-	-	-	-	-	0.81	0.6	0.22	No
SV_w_7126	Deletion	OXv9ch01	8298485	8298502	17	KOv8ch01	8747046	8747046	0	-	-	-	-	-	-	0.9	NA	NA	NA
[truncated: 117,165 more rows]
