# Supplementary material for: Genome sequencing sheds light on the contribution of structural variants to Brassica oleracea diversification
Source: BMC Biol. 2021 May 5;19:93. doi: 10.1186/s12915-021-01031-2 (PMC8097969; doi:10.1186/s12915-021-01031-2)
Supplement: Supplementary file 8 — Additional file 8:. Distribution of SVs in different genomic regions. [file 12915_2021_1031_MOESM8_ESM.xlsx]

## Sheet: S8
Additional file 8 Distribution of SVs in different genomic regions
Region	Korso			OX-heart
	Total length (bp)	SV region (bp)	SV region (%)	Total length (bp)	SV region (bp)	SV region (%)
Genome	552847295	80277160	14.5207	565526931	84686955	14.9749
Gene body	137411374	13769280	10.0205	145910148	16439443	11.2668
CDS	56916633	3332430	5.85493	57216489	3781340	6.60883
Promoter*	84288433	12096096	14.3508	86303199	13198078	15.2927
*Promoter is defined as the region 2000 bp upstream of gene body
