# Supplementary material for: Genome sequencing sheds light on the contribution of structural variants to Brassica oleracea diversification
Source: BMC Biol. 2021 May 5;19:93. doi: 10.1186/s12915-021-01031-2 (PMC8097969; doi:10.1186/s12915-021-01031-2)
Supplement: Supplementary file 9 — Additional file 9: Summary of the SVs genotyping in 271 Brassica oleracea accessions. [file 12915_2021_1031_MOESM9_ESM.xlsx]

## Sheet: S9
Additional file 9 Summary of the SVs genotyping in 271 Brassica oleracea accessions
Accession	Group	Depth(x)	Data source*	SV genotyping
				OX-heart genotype	OX-heart genotype frequency (%)	Korso genotype	Korso genotype frequency (%)	Heterozygous genotype	Heterozygous genotype frequency (%)	Undetermined	Genotyping rate (%)
broccoli_008	Broccoli	11.34	This study	29576	36.92	47264	59.01	3259	4.07	39057	67.25
broccoli_009	Broccoli	11.27	This study	31038	38.02	47548	58.24	3055	3.74	37515	68.54
broccoli_011	Broccoli	11.55	This study	28727	34.59	51645	62.19	2675	3.22	36109	69.72
broccoli_014	Broccoli	11.09	This study	28785	34.17	52806	62.68	2660	3.16	34905	70.73
broccoli_016	Broccoli	10.54	This study	31111	37.97	47710	58.22	3123	3.81	37212	68.79
broccoli_150	Broccoli	11.17	This study	34231	40.97	46048	55.11	3281	3.93	35596	70.15
broccoli_151	Broccoli	10.75	This study	30989	37.25	49320	59.28	2891	3.47	35956	69.85
broccoli_152	Broccoli	10.47	This study	29716	36.24	49328	60.17	2943	3.59	37169	68.83
broccoli_153	Broccoli	11.13	This study	33887	40.93	45533	55	3364	4.06	36372	69.5
SRR3203163	Broccoli	10.87	Cheng 2016	33182	40.55	45554	55.68	3085	3.77	37335	68.69
SRR3203164	Broccoli	10.91	Cheng 2016	31788	39.09	45804	56.33	3718	4.57	37846	68.26
SRR3203165	Broccoli	10.24	Cheng 2016	31922	38.9	47335	57.68	2808	3.42	37091	68.9
SRR3203166	Broccoli	8.87	Cheng 2016	32475	39.82	46254	56.71	2830	3.47	37597	68.47
SRR3203169	Broccoli	9.67	Cheng 2016	32314	40.14	45062	55.97	3130	3.89	38650	67.59
SRR3203172	Broccoli	9.83	Cheng 2016	31653	38.3	48078	58.17	2913	3.52	36512	69.38
SRR3203176	Broccoli	9.68	Cheng 2016	29899	36.26	49790	60.38	2770	3.36	36697	69.23
SRR3203181	Broccoli	10.19	Cheng 2016	32812	39.27	47650	57.03	3092	3.7	35602	70.14
SRR3203187	Broccoli	9.81	Cheng 2016	30221	36.46	50006	60.33	2655	3.2	36274	69.58
SRR3203201	Broccoli	11.34	Cheng 2016	32717	38.52	49080	57.78	3146	3.7	34213	71.31
SRR3203204	Broccoli	9.51	Cheng 2016	26985	36.53	42023	56.89	4862	6.58	45286	62.02
SRR3203206	Broccoli	9.38	Cheng 2016	27521	36.52	43226	57.37	4602	6.11	43807	63.26
SRR3203212	Broccoli	9.91	Cheng 2016	32245	38.67	48153	57.75	2987	3.58	35771	70
SRR3203219	Broccoli	10.01	Cheng 2016	29978	36.78	48631	59.67	2888	3.54	37659	68.42
SRR3203228	Broccoli	10.09	Cheng 2016	29624	35.69	50493	60.83	2892	3.48	36147	69.69
SRR3203237	Broccoli	10.12	Cheng 2016	30983	37.91	47794	58.48	2945	3.6	37434	68.61
SRR3203244	Broccoli	10.48	Cheng 2016	29631	35.33	51427	61.32	2813	3.35	35285	70.41
SRR3203255	Broccoli	5.75	Cheng 2016	28081	40.36	38783	55.74	2710	3.9	49582	58.42
SRR3203257	Broccoli	6.32	Cheng 2016	29080	40.23	40666	56.26	2534	3.51	46876	60.69
SRR3203258	Broccoli	5.73	Cheng 2016	27850	40.32	38467	55.7	2748	3.98	50091	57.99
SRR3203259	Broccoli	5.1	Cheng 2016	26441	39.85	37063	55.85	2854	4.3	52798	55.72
SRR3203260	Broccoli	6.16	Cheng 2016	27371	37.88	42432	58.73	2451	3.39	46902	60.67
SRR3203261	Broccoli	6.45	Cheng 2016	26930	36.55	44395	60.26	2347	3.19	45484	61.86
SRR3203273	Brussels sprout	6.24	Cheng 2016	37644	56.11	26339	39.26	3104	4.63	52069	56.33
SRR3203278	Brussels sprout	7.18	Cheng 2016	36714	53.02	28875	41.7	3660	5.29	49907	58.15
cabbage_029	Cabbage	11.05	This study	55905	66.07	26003	30.73	2705	3.2	34543	71.03
cabbage_030	Cabbage	9.89	This study	51708	64.54	25124	31.36	3286	4.1	39038	67.26
cabbage_037	Cabbage	11.55	This study	50847	59.96	30741	36.25	3219	3.8	34349	71.19
cabbage_113	Cabbage	11.3	This study	50890	60.31	30216	35.81	3270	3.88	34780	70.83
cabbage_117	Cabbage	11.08	This study	51122	60.53	30303	35.88	3035	3.59	34696	70.9
cabbage_121	Cabbage	10.23	This study	49394	59.72	30083	36.37	3236	3.91	36443	69.44
cabbage_126	Cabbage	11.56	This study	50336	59.35	31310	36.91	3171	3.74	34339	71.2
cabbage_215	Cabbage	11.22	This study	48270	60.46	27599	34.57	3972	4.97	39315	67.03
D1810519A	Cabbage	16.47	This study	55846	62.11	30668	34.11	3406	3.79	29236	75.48
D1810520A	Cabbage	16.41	This study	54514	60.56	31892	35.43	3606	4.01	29144	75.56
D1810521A	Cabbage	16.24	This study	56155	62.16	30798	34.09	3383	3.74	28820	75.83
D1810522A	Cabbage	19.91	This study	58288	63.79	29685	32.49	3401	3.72	27782	76.7
D1810523A	Cabbage	16.62	This study	55072	60.78	32108	35.44	3423	3.78	28553	76.05
D1810524A	Cabbage	17.32	This study	57432	63.44	29689	32.79	3411	3.77	28624	75.99
D1810525A	Cabbage	17.6	This study	56023	61.79	31536	34.78	3102	3.42	28495	76.1
D1810526A	Cabbage	17.43	This study	55774	61.59	31201	34.46	3580	3.95	28601	76.01
D1810527A	Cabbage	16	This study	54982	60.97	31554	34.99	3649	4.05	28971	75.7
D1810528A	Cabbage	21.57	This study	58067	63.16	29685	32.29	4186	4.55	27218	77.17
D1810529A	Cabbage	20.41	This study	57095	61.04	32791	35.06	3645	3.9	25625	78.51
D1810530A	Cabbage	16.77	This study	55316	61.61	30363	33.82	4102	4.57	29375	75.36
D1810531A	Cabbage	17.44	This study	54978	60.38	32721	35.94	3351	3.68	28106	76.43
D1810532A	Cabbage	13.91	This study	56191	63.21	29621	33.32	3083	3.47	30261	74.62
D1810533A	Cabbage	15.61	This study	54801	61.17	30961	34.56	3825	4.27	29569	75.2
D1810534A	Cabbage	14.25	This study	51347	58.65	30708	35.07	5498	6.28	31603	73.49
D1810535A	Cabbage	14.73	This study	52924	60.26	28099	32	6799	7.74	31334	73.72
D1810536A	Cabbage	12.03	This study	53663	60.95	31026	35.24	3351	3.81	31116	73.91
D1810537A	Cabbage	13.12	This study	53391	60.49	31440	35.62	3436	3.89	30889	74.1
D1810538A	Cabbage	13.6	This study	54422	61.89	30069	34.19	3446	3.92	31219	73.82
D1810539A	Cabbage	17.69	This study	55457	61.55	30026	33.33	4614	5.12	29059	75.63
D1810540A	Cabbage	17.41	This study	56199	62	27830	30.7	6614	7.3	28513	76.08
D1810541A	Cabbage	19.28	This study	55158	60.17	32524	35.48	3983	4.35	27491	76.94
D1810543A	Cabbage	18.18	This study	56459	61.49	31886	34.73	3469	3.78	27342	77.07
D1810544A	Cabbage	15.84	This study	57249	62.71	30568	33.49	3469	3.8	27870	76.63
D1810546A	Cabbage	20.11	This study	57896	63.48	29671	32.53	3633	3.98	27956	76.55
D1810547A	Cabbage	19.44	This study	57170	62.39	31215	34.06	3249	3.55	27522	76.92
D1810548A	Cabbage	19	This study	83240	89.41	8876	9.53	978	1.05	26062	78.15
D1810549A	Cabbage	17.97	This study	55523	60.22	32989	35.78	3683	3.99	26961	77.39
D1810551A	Cabbage	20.46	This study	54669	59.36	33033	35.87	4392	4.77	27062	77.3
D1810552A	Cabbage	19.55	This study	59106	63.67	30106	32.43	3621	3.9	26323	77.92
D1810554A	Cabbage	17.96	This study	56880	61.96	31538	34.36	3379	3.68	27359	77.06
D1810555A	Cabbage	18.65	This study	53862	59.65	30989	34.32	5448	6.03	28857	75.8
D1810556A	Cabbage	19.12	This study	58339	63.97	29762	32.64	3091	3.39	27964	76.55
D1810557A	Cabbage	18.8	This study	57606	62.65	31206	33.94	3136	3.41	27208	77.18
D1810560A	Cabbage	20.1	This study	56159	60.88	31636	34.29	4454	4.83	26907	77.43
D1810561A	Cabbage	18.01	This study	56006	61.64	27118	29.85	7734	8.51	28298	76.26
D1810562A	Cabbage	22.62	This study	56740	61.45	31945	34.6	3645	3.95	26826	77.5
D1810565A	Cabbage	21.21	This study	55047	59.95	28640	31.19	8138	8.86	27331	77.07
D1810566A	Cabbage	21.57	This study	58472	63.33	27250	29.51	6606	7.15	26828	77.5
D1810568A	Cabbage	17.45	This study	55863	61.51	31779	34.99	3170	3.49	28344	76.23
D1810569A	Cabbage	21.1	This study	57535	62.63	29435	32.04	4891	5.32	27295	77.11
D1810570A	Cabbage	19.77	This study	56587	61.97	30095	32.96	4626	5.07	27848	76.64
D1810571A	Cabbage	20.08	This study	56358	61.23	32142	34.92	3541	3.85	27115	77.26
D1810573A	Cabbage	20.04	This study	56117	61.45	30904	33.84	4304	4.71	27831	76.66
D1810575A	Cabbage	22.77	This study	63540	67.76	27083	28.88	3146	3.36	25387	78.71
D1810576A	Cabbage	19.96	This study	55662	60.45	32862	35.69	3559	3.86	27073	77.3
D1810577A	Cabbage	18.24	This study	54022	59.49	33062	36.41	3724	4.1	28348	76.23
D1810578A	Cabbage	19.5	This study	59391	64.47	29804	32.35	2923	3.17	27038	77.33
D1810579A	Cabbage	18.67	This study	56531	61.67	31664	34.54	3470	3.79	27491	76.94
D1810580A	Cabbage	19.69	This study	55448	60.85	30774	33.77	4896	5.37	28038	76.48
D1810581A	Cabbage	21.35	This study	55129	60.18	32250	35.2	4234	4.62	27543	76.9
D1810582A	Cabbage	20.07	This study	58548	63.34	30354	32.84	3526	3.81	26728	77.58
D1810583A	Cabbage	15.38	This study	57115	62.63	30574	33.52	3511	3.85	27956	76.55
D1810584A	Cabbage	19.49	This study	55734	60.66	29043	31.61	7100	7.73	27279	77.12
D1810585B	Cabbage	15.27	This study	55538	61.93	30449	33.96	3686	4.11	29483	75.27
D1810587B	Cabbage	15.73	This study	55350	61.35	31399	34.81	3464	3.84	28943	75.73
SRR3202000	Cabbage	9.84	Cheng 2016	49520	61.99	26535	33.22	3830	4.79	39271	67.07
SRR3202020	Cabbage	10.41	Cheng 2016	51094	62.22	28164	34.3	2856	3.48	37042	68.94
SRR3202029	Cabbage	10.14	Cheng 2016	49326	59.69	30269	36.63	3040	3.68	36521	69.37
SRR3202031	Cabbage	10.51	Cheng 2016	51725	60.94	30102	35.46	3056	3.6	34273	71.26
SRR3202032	Cabbage	8.64	Cheng 2016	50594	64.25	24941	31.67	3206	4.07	40415	66.11
SRR3202033	Cabbage	10.4	Cheng 2016	49069	59.31	30643	37.04	3026	3.66	36418	69.46
SRR3202040	Cabbage	10.08	Cheng 2016	49516	59.06	31222	37.24	3109	3.71	35309	70.39
SRR3202041	Cabbage	10.17	Cheng 2016	50599	60.27	30462	36.29	2890	3.44	35205	70.48
SRR3202042	Cabbage	10.16	Cheng 2016	49572	59.13	31044	37.03	3225	3.85	35315	70.38
SRR3202043	Cabbage	5.17	Cheng 2016	41787	62.5	22379	33.47	2692	4.03	52298	56.14
SRR3202044	Cabbage	5.58	Cheng 2016	39696	60.96	22260	34.19	3157	4.85	54043	54.68
SRR3202802	Cabbage	12.11	Cheng 2016	52538	62.39	28116	33.39	3554	4.22	34948	70.69
SRR3202803	Cabbage	5.22	Cheng 2016	40718	60.97	23132	34.64	2936	4.4	52370	56.08
SRR3202805	Cabbage	7.27	Cheng 2016	43884	61.62	23801	33.42	3537	4.97	47934	59.8
SRR3202806	Cabbage	7.64	Cheng 2016	47545	61.94	26573	34.62	2639	3.44	42399	64.44
SRR3202808	Cabbage	10.64	Cheng 2016	50761	61.24	29288	35.33	2843	3.43	36264	69.59
SRR3202809	Cabbage	5.93	Cheng 2016	43102	61.1	24803	35.16	2639	3.74	48612	59.23
SRR3202810	Cabbage	8.72	Cheng 2016	50262	62.96	26593	33.31	2977	3.73	39324	67.02
SRR3202811	Cabbage	6.22	Cheng 2016	42415	59.2	26475	36.95	2753	3.84	47513	60.16
SRR3202820	Cabbage	5.92	Cheng 2016	43126	60.44	25750	36.09	2480	3.48	47800	59.92
SRR3202827	Cabbage	7.15	Cheng 2016	46053	61.3	26437	35.19	2634	3.51	44032	63.07
SRR3202833	Cabbage	6.91	Cheng 2016	43673	59.81	26613	36.45	2736	3.75	46134	61.31
SRR3202834	Cabbage	3.02	Cheng 2016	32796	59.11	20101	36.23	2586	4.66	63673	46.6
SRR3202835	Cabbage	4.64	Cheng 2016	38923	58.47	24933	37.46	2711	4.07	52589	55.9
SRR3202837	Cabbage	6.18	Cheng 2016	50371	69.11	20103	27.58	2415	3.31	46267	61.2
SRR3202838	Cabbage	2.92	Cheng 2016	28258	57.41	18250	37.08	2715	5.52	69933	41.35
SRR3202868	Cabbage	9.15	Cheng 2016	45890	59.68	27160	35.32	3843	5	42263	64.56
SRR3202869	Cabbage	10.22	Cheng 2016	51723	61.57	29481	35.09	2806	3.34	35146	70.53
SRR3202870	Cabbage	11.83	Cheng 2016	53089	61.88	29781	34.71	2926	3.41	33360	72.02
SRR3202873	Cabbage	10.11	Cheng 2016	50174	60.06	30402	36.39	2963	3.55	35617	70.13
SRR3202875	Cabbage	10.71	Cheng 2016	52172	61.5	29745	35.07	2909	3.43	34330	71.21
SRR3202877	Cabbage	10.57	Cheng 2016	51907	61.42	29624	35.05	2983	3.53	34642	70.95
SRR3202881	Cabbage	11.39	Cheng 2016	50843	59.32	31718	37	3154	3.68	33441	71.96
SRR3202882	Cabbage	10.69	Cheng 2016	50514	59.56	31234	36.83	3057	3.6	34351	71.19
SRR3202912	Cabbage	10.24	Cheng 2016	51606	61.8	29157	34.92	2736	3.28	35657	70.1
SRR3203045	Cabbage	10.49	Cheng 2016	51752	61.49	29494	35.04	2919	3.47	34991	70.66
SRR3203047	Cabbage	8.26	Cheng 2016	48707	60.55	29070	36.14	2667	3.32	38712	67.54
SRR3203048	Cabbage	7.94	Cheng 2016	46460	59.09	29453	37.46	2710	3.45	40533	66.01
SRR3203050	Cabbage	8.08	Cheng 2016	44278	60.73	24681	33.85	3955	5.42	46242	61.22
caulflower_213	Cauliflower	11.04	This study	10306	12.1	73563	86.39	1285	1.51	34002	71.49
cauliflower_047	Cauliflower	11.32	This study	13659	15.8	71176	82.32	1627	1.88	32694	72.58
cauliflower_049	Cauliflower	10.89	This study	9996	11.81	73477	86.79	1187	1.4	34496	71.07
cauliflower_050	Cauliflower	11.21	This study	8976	10.41	76125	88.3	1111	1.29	32944	72.37
cauliflower_052	Cauliflower	11.06	This study	10131	11.76	74905	86.93	1127	1.31	32993	72.33
cauliflower_053	Cauliflower	20.77	This study	8244	8.92	82959	89.79	1187	1.28	26766	77.55
cauliflower_054	Cauliflower	10.17	This study	10949	12.91	72540	85.5	1351	1.59	34316	71.22
cauliflower_055	Cauliflower	11.26	This study	9534	11.09	75319	87.61	1120	1.3	33183	72.17
cauliflower_056	Cauliflower	11.07	This study	8556	9.85	77257	88.96	1033	1.19	32310	72.91
cauliflower_060	Cauliflower	20.84	This study	9640	10.51	80869	88.14	1243	1.35	27404	77.02
cauliflower_061	Cauliflower	10.07	This study	9294	10.93	74694	87.81	1078	1.27	34090	71.41
cauliflower_129	Cauliflower	11.3	This study	15278	17.6	69822	80.45	1687	1.94	32369	72.86
cauliflower_130	Cauliflower	11.38	This study	16677	19.33	67957	78.76	1653	1.92	32869	72.44
cauliflower_131	Cauliflower	11.37	This study	9589	10.95	76831	87.73	1156	1.32	31580	73.52
cauliflower_132	Cauliflower	11.24	This study	4900	5.6	82018	93.69	622	0.71	31616	73.49
cauliflower_133	Cauliflower	11.4	This study	11605	13.23	74837	85.32	1275	1.45	31439	73.64
cauliflower_134	Cauliflower	11.4	This study	9028	10.33	77265	88.43	1081	1.24	31782	73.35
cauliflower_136	Cauliflower	10.59	This study	11521	13.51	72506	85.04	1234	1.45	33895	71.58
cauliflower_138	Cauliflower	9.02	This study	18317	22.16	62541	75.68	1783	2.16	36515	69.38
cauliflower_144	Cauliflower	10.38	This study	18845	22.38	63515	75.43	1846	2.19	34950	70.69
cauliflower_145	Cauliflower	11.58	This study	24127	27.92	59773	69.18	2505	2.9	32751	72.53
cauliflower_201	Cauliflower	19.24	This study	8617	9.62	76176	85	4824	5.38	29539	75.23
cauliflower_202	Cauliflower	18.64	This study	6805	7.54	80294	88.92	3198	3.54	28859	75.8
cauliflower_203	Cauliflower	19.11	This study	6839	7.61	78903	87.85	4072	4.53	29342	75.39
cauliflower_204	Cauliflower	19.17	This study	7720	8.59	78176	86.96	3999	4.45	29261	75.46
cauliflower_205	Cauliflower	18.67	This study	8032	8.84	80100	88.13	2758	3.03	28266	76.3
cauliflower_206	Cauliflower	19.04	This study	6989	7.77	79553	88.47	3376	3.75	29238	75.48
cauliflower_209	Cauliflower	9.58	This study	4202	5.02	78975	94.4	479	0.57	35500	70.23
cauliflower_210	Cauliflower	12.16	This study	19162	25.11	51758	67.82	5396	7.07	42840	64.07
D1810449A	Cauliflower	13.27	This study	14439	16.13	73486	82.1	1581	1.77	29650	75.14
D1810450A	Cauliflower	14.9	This study	13896	15.09	76698	83.3	1484	1.61	27078	77.29
D1810452A	Cauliflower	16.45	This study	14740	15.96	75920	82.21	1694	1.83	26802	77.52
D1810453A	Cauliflower	16.23	This study	11310	12.32	79086	86.16	1397	1.52	27363	77.05
D1810454A	Cauliflower	14.08	This study	13881	15.3	75261	82.97	1565	1.73	28449	76.14
D1810458A	Cauliflower	21.31	This study	14682	15.54	78040	82.61	1745	1.85	24689	79.3
D1810459A	Cauliflower	18.9	This study	15543	16.43	77148	81.58	1882	1.99	24583	79.38
D1810460A	Cauliflower	21.08	This study	14738	15.64	77760	82.53	1724	1.83	24934	79.09
D1810462A	Cauliflower	20.98	This study	14974	15.93	77272	82.2	1759	1.87	25151	78.91
D1810463A	Cauliflower	21.64	This study	15011	15.87	77787	82.23	1799	1.9	24559	79.4
D1810464A	Cauliflower	21.19	This study	14074	14.93	77863	82.58	2354	2.5	24865	79.15
D1810465A	Cauliflower	21.52	This study	14303	15.18	77399	82.15	2519	2.67	24935	79.09
D1810466A	Cauliflower	22.38	This study	12492	13.31	76384	81.39	4969	5.29	25311	78.77
D1810467A	Cauliflower	20.57	This study	14962	15.8	77874	82.26	1836	1.94	24484	79.47
D1810468A	Cauliflower	22.37	This study	13427	14.22	76968	81.52	4019	4.26	24742	79.25
D1810469A	Cauliflower	25.76	This study	16288	17.11	76955	80.85	1941	2.04	23972	79.9
D1810470A	Cauliflower	21.17	This study	14998	15.85	77438	81.86	2162	2.29	24558	79.41
D1810471A	Cauliflower	26.02	This study	14585	15.26	77925	81.56	3036	3.18	23610	80.2
D1810473A	Cauliflower	20.25	This study	16035	17.17	75415	80.74	1953	2.09	25753	78.4
D1810474A	Cauliflower	24.16	This study	9559	10.03	83501	87.65	2205	2.31	23891	79.96
D1810475A	Cauliflower	16.5	This study	4539	4.86	88070	94.26	824	0.88	25723	78.43
D1810476A	Cauliflower	19.48	This study	5869	6.25	86935	92.57	1113	1.19	25239	78.84
D1810477A	Cauliflower	15.93	This study	2846	3.11	88213	96.42	432	0.47	27665	76.8
D1810478A	Cauliflower	20.85	This study	5219	5.51	88129	93.04	1376	1.45	24432	79.51
D1810479A	Cauliflower	17.82	This study	10867	11.7	79670	85.78	2341	2.52	26278	77.96
D1810480A	Cauliflower	16.47	This study	15526	16.92	74349	81.04	1874	2.04	27407	77.02
D1810481A	Cauliflower	17.93	This study	14945	16.1	76108	81.99	1770	1.91	26333	77.92
D1810482A	Cauliflower	19.43	This study	15941	17.1	75388	80.87	1896	2.03	25931	78.25
D1810483A	Cauliflower	21.64	This study	15543	16.59	76323	81.44	1847	1.97	25443	78.66
D1810484A	Cauliflower	18.92	This study	9006	9.59	83605	89.06	1260	1.34	25285	78.8
D1810485A	Cauliflower	17.67	This study	2003	2.15	90377	96.94	847	0.91	25929	78.26
D1810486A	Cauliflower	17.12	This study	6040	6.41	87332	92.75	785	0.83	24999	79.04
D1810487A	Cauliflower	17.41	This study	15321	16.72	74573	81.38	1740	1.9	27522	76.92
D1810488A	Cauliflower	20.26	This study	15640	16.51	77269	81.59	1796	1.9	24451	79.5
D1810489A	Cauliflower	19.03	This study	15016	16.06	76887	82.21	1617	1.73	25636	78.5
D1810490A	Cauliflower	18.16	This study	14243	15.3	76993	82.71	1855	1.99	26065	78.14
D1810491A	Cauliflower	16.76	This study	15020	16.31	75460	81.96	1590	1.73	27086	77.29
D1810492A	Cauliflower	15.99	This study	16192	17.61	74035	80.5	1746	1.9	27183	77.2
D1810493B	Cauliflower	15.55	This study	14060	15.3	76366	83.1	1465	1.59	27265	77.14
D1810494B	Cauliflower	16.77	This study	12640	13.67	78307	84.67	1534	1.66	26675	77.63
D1810495B	Cauliflower	16.85	This study	10320	11.1	81175	87.3	1489	1.6	26172	78.05
D1810496B	Cauliflower	18.35	This study	16390	17.62	74811	80.44	1796	1.93	26159	78.06
D1810497B	Cauliflower	13.63	This study	11121	12.29	78107	86.31	1266	1.4	28662	75.96
D1810498B	Cauliflower	16.55	This study	9358	10.16	81515	88.48	1260	1.37	27023	77.34
D1810499B	Cauliflower	16.38	This study	14796	16.08	75568	82.14	1632	1.77	27160	77.22
D1810500B	Cauliflower	16.83	This study	16379	17.67	74569	80.46	1727	1.86	26481	77.79
D1810501B	Cauliflower	18.1	This study	21299	22.86	69453	74.54	2428	2.61	25976	78.22
D1810503B	Cauliflower	17.36	This study	16881	18.13	74366	79.86	1871	2.01	26038	78.16
D1810504B	Cauliflower	18.3	This study	17323	18.6	73961	79.43	1832	1.97	26040	78.16
D1810506B	Cauliflower	17.29	This study	13652	14.59	78456	83.87	1433	1.53	25615	78.52
D1810507B	Cauliflower	18.31	This study	11953	13.18	69187	76.3	9543	10.52	28473	76.12
D1810508B	Cauliflower	16.91	This study	14292	15.5	76260	82.71	1653	1.79	26951	77.4
D1810509A	Cauliflower	23.05	This study	18370	19.39	73876	77.98	2486	2.62	24424	79.52
D1810510A	Cauliflower	21.27	This study	12369	13.04	80879	85.29	1576	1.66	24332	79.6
D1810511A	Cauliflower	19.14	This study	11805	12.6	80668	86.09	1233	1.32	25450	78.66
D1810512A	Cauliflower	17	This study	14297	15.41	76915	82.88	1588	1.71	26356	77.9
D1810513A	Cauliflower	15.12	This study	15348	16.64	75284	81.64	1577	1.71	26947	77.4
D1810515A	Cauliflower	17.52	This study	13222	14.19	77226	82.9	2706	2.9	26002	78.19
D1810516A	Cauliflower	17.36	This study	13870	15.13	71813	78.36	5962	6.51	27511	76.93
D1810517A	Cauliflower	20.18	This study	14774	15.75	77056	82.13	1994	2.13	25332	78.76
SRR3203096	Cauliflower	11.06	Cheng 2016	32465	38.39	48806	57.72	3292	3.89	34593	70.99
SRR3203104	Cauliflower	11.08	Cheng 2016	29356	35.59	49849	60.43	3290	3.99	36661	69.26
SRR3203105	Cauliflower	10.33	Cheng 2016	28790	34.17	52647	62.48	2829	3.36	34890	70.74
SRR3203106	Cauliflower	10.63	Cheng 2016	16197	18.95	67564	79.06	1696	1.98	33699	71.74
SRR3203108	Cauliflower	10.3	Cheng 2016	24526	28.97	57549	67.98	2586	3.05	34495	71.07
SRR3203109	Cauliflower	10.16	Cheng 2016	20421	24.02	62612	73.65	1985	2.33	34138	71.37
SRR3203115	Cauliflower	10.54	Cheng 2016	19968	23.14	64349	74.56	1993	2.31	32846	72.46
SRR3203131	Cauliflower	9.19	Cheng 2016	20865	25.7	58048	71.49	2280	2.81	37963	68.16
SRR3203136	Cauliflower	10.69	Cheng 2016	18602	21.65	65419	76.15	1885	2.19	33250	72.12
SRR3203140	Cauliflower	10.99	Cheng 2016	18090	20.9	66753	77.11	1725	1.99	32588	72.67
SRR3203144	Cauliflower	9.94	Cheng 2016	18292	21.47	65036	76.35	1858	2.18	33970	71.51
SRR3203147	Cauliflower	6.88	Cheng 2016	12512	16.61	60611	80.45	2217	2.94	43816	63.26
SRR3203151	Cauliflower	7.18	Cheng 2016	11637	15.04	64358	83.18	1379	1.78	41782	64.96
SRR3203155	Cauliflower	6.65	Cheng 2016	24098	31.9	49152	65.06	2303	3.05	43603	63.43
SRR3203157	Cauliflower	5.76	Cheng 2016	20062	27.53	50909	69.85	1910	2.62	46275	61.19
SRR3203160	Cauliflower	7.47	Cheng 2016	9755	12.97	62792	83.51	2642	3.51	43967	63.13
SRR3203263	Chinesekale	7.18	Cheng 2016	32340	43.22	39544	52.84	2949	3.94	44323	62.83
SRR3203264	Chinesekale	7.3	Cheng 2016	32847	44.26	38285	51.59	3084	4.16	44940	62.31
SRR3203269	Chinesekale	9.93	Cheng 2016	34766	43.16	42274	52.48	3518	4.37	38598	67.63
SRR3203270	Chinesekale	4.6	Cheng 2016	28712	43.88	33840	51.72	2878	4.4	53726	54.95
SRR3203293	Curlykale	10.67	Cheng 2016	43718	52.59	35330	42.5	4077	4.9	36031	69.78
SRR3203366	Curlykale	9.81	Cheng 2016	42423	52.01	35077	43	4073	4.99	37583	68.48
SRR3203281	Kale	5.93	Cheng 2016	40343	57.05	27622	39.06	2755	3.9	48436	59.38
SRR3203286	Kale	9.24	Cheng 2016	43956	55.97	29005	36.93	5579	7.1	40616	65.94
SRR3203051	Kohlrabi	10	Cheng 2016	38821	46.67	41010	49.3	3355	4.03	35970	69.83
SRR3203052	Kohlrabi	10.93	Cheng 2016	41203	49.04	39346	46.83	3473	4.13	35134	70.54
SRR3203053	Kohlrabi	10.41	Cheng 2016	40194	47.65	40878	48.46	3284	3.89	34800	70.82
SRR3203054	Kohlrabi	10.85	Cheng 2016	40146	48.26	39563	47.56	3474	4.18	35973	69.83
SRR3203055	Kohlrabi	10.83	Cheng 2016	41950	49.86	38763	46.07	3419	4.06	35024	70.63
SRR3203056	Kohlrabi	7.38	Cheng 2016	33287	50.9	29386	44.94	2718	4.16	53765	54.91
SRR3203072	Kohlrabi	10	Cheng 2016	35401	47.92	32586	44.11	5894	7.98	45275	62.03
SRR3203074	Kohlrabi	9.95	Cheng 2016	32830	44.58	34737	47.17	6071	8.24	45518	61.82
SRR3203075	Kohlrabi	10.83	Cheng 2016	40536	48.24	39992	47.6	3494	4.16	35134	70.54
SRR3203076	Kohlrabi	11.15	Cheng 2016	40936	48.02	40720	47.77	3585	4.21	33915	71.56
SRR3203077	Kohlrabi	10.7	Cheng 2016	40332	47.8	40496	48	3543	4.2	34785	70.83
SRR3203079	Kohlrabi	11.38	Cheng 2016	43725	51.38	37846	44.48	3523	4.14	34062	71.43
SRR3203080	Kohlrabi	11	Cheng 2016	38959	46.32	41973	49.9	3179	3.78	35045	70.61
SRR3203082	Kohlrabi	11.08	Cheng 2016	40089	47.67	40197	47.79	3818	4.54	35052	70.6
SRR3203083	Kohlrabi	10.39	Cheng 2016	42285	50.55	38031	45.46	3338	3.99	35502	70.23
SRR3203086	Kohlrabi	9.06	Cheng 2016	39588	48.92	37999	46.96	3336	4.12	38233	67.94
SRR3203087	Kohlrabi	6.48	Cheng 2016	35796	48.18	35538	47.83	2959	3.98	44863	62.38
SRR3203089	Kohlrabi	6.53	Cheng 2016	39039	53.44	31055	42.51	2964	4.06	46098	61.34
SRR3203367	Others	9.95	Cheng 2016	37592	48.09	34566	44.22	6007	7.69	40991	65.62
SRR3203368	Others	10.03	Cheng 2016	43129	54.25	30129	37.9	6246	7.86	39652	66.74
* Cheng et al. (2016). Subgenome parallel selection is associated with morphotype diversification and convergent crop domestication in Brassica rapa and Brassica oleracea. Nat Genet 48, 1218-1224
