# Supplementary material for: Genome sequencing sheds light on the contribution of structural variants to Brassica oleracea diversification
Source: BMC Biol. 2021 May 5;19:93. doi: 10.1186/s12915-021-01031-2 (PMC8097969; doi:10.1186/s12915-021-01031-2)
Supplement: Supplementary file 10 — Additional file 10:. Summary statistics of SV genotyping using Illumina short reads in the reference accessions. [file 12915_2021_1031_MOESM10_ESM.xlsx]

## Sheet: S10
Additional file 10 Summary statistics of SV genotyping using Illumina short reads in the reference accessions
	OX-heart			Korso
	Number	% of toal	% of (total-undetermined)	Number	% of toal	% of (total-undetermined)
Homozygous Heinz genotype	102684	86.18	99.72	110	0.09	0.11
Homozygous LA2093 genotype	158	0.13	0.15	102565	86.08	99.74
Heterozygous	135	0.11	0.13	157	0.13	0.15
Undetermined	16179	13.58	-	16324	13.7	-
Total	119156	-	-	119156	-	-
