# Supplementary material for: Genome sequencing sheds light on the contribution of structural variants to Brassica oleracea diversification
Source: BMC Biol. 2021 May 5;19:93. doi: 10.1186/s12915-021-01031-2 (PMC8097969; doi:10.1186/s12915-021-01031-2)
Supplement: Supplementary file 11 — Additional file 11:. List of candidate curd formation genes associated with selected SVs. [file 12915_2021_1031_MOESM11_ESM.xlsx]

## Sheet: S11
Additional file 11 List of candidate curd formation genes associated with selected SVs.
Note: expression values (FPKM) are the average FPKM values across the biological replicates.
Gene name	Arabidopsis homologues			Associated SVs				Korso gene ID	Expression during curd formation (FPKM)					Expression in different tissues of Korso							OX-heart ID	Expression in different tissues of OX-heart
	Gene ID	Name	Keyword	CDS	NonCDS	Promoter	total		Vegetative	Transition	Curd formation	Pre-maturity	Branch elongation	Root	Stem	Leaf	Curd	Bud	Flower	Siligue		Root	Leaf	Stem	Leafy head	Bud	Flower	Silique
BoABCG14	AT1G31770	ATP-BINDING CASSETTE G14	Cytokinin translocation	0	2	2	4	BolK_5g29650	7.99	3.41	2.28	5.22	6.02	36.55	9	1.25	14.47	10.44	7.31	5.24	BolO_5g31570	18.33	3.05	15.27	1.96	12.83	7.24	15.43
BoABI1	AT4G26080	ABA INSENSITIVE 1	Hormones_ABA	0	2	2	2	BolK_8g18780	2.63	0.17	0.34	1.22	0.93	1.63	0.93	47.79	1.78	1.83	2.69	3.64	BolO_8g16950	0.79	3.33	3.93	7.07	7.12	8.27	6.23
BoABI2	AT5G57050	ABA INSENSITIVE 2	Hormones_ABA	0	0	3	3	BolK_9g46420	52.24	4.12	3.81	15.38	25.11	38.56	23.05	27.79	55.95	5.85	8.56	13.86	BolO_9g48220	7.88	9.51	15.78	53.22	19.6	5.2	18.4
BoAFR2.2	AT1G19330	SAP30 FUNCTION-RELATED 2	Flowering, Photoperiodism, light perception and signaling, Negative	0	3	1	4	BolK_8g51320	10.92	4.89	8.93	9.31	9.66	5.32	5.32	0.91	7.59	4.86	4.16	4.78	BolO_8g49850	1.47	3.78	8.92	16.21	18.63	5.96	20.92
BoAGL12.2	AT1G71692	AGAMOUS-LIKE 12, XAANTAL1	Flowering time, Positive	0	1	2	3	BolK_2g28960	0.6	0.4	1.13	2.71	0.71	4.01	1.38	0.39	4.39	16.38	8.3	4.35	BolO_2g30190	1.83	0.02	0.47	0.05	7.61	15.21	5.61
BoAGL14	AT4G11880	AGAMOUS-LIKE 14, XAANTAL2	Flower development and meristem identity, Positive	0	1	0	1	BolK_9g32840	4.76	9.69	0.2	0.03	0.08	20.9	28.56	14.17	0.88	0.18	0	0.1	BolO_9g33630	16.94	7.96	4.51	24.93	0.14	0	0
BoAGL19.1	AT4G22950	AGAMOUS-LIKE 19	Flowering, Vernalization, Positive	0	4	2	6	BolK_7g52670	4.81	1.76	0.14	0.03	0.05	0.86	6.56	12.9	0.04	0.43	0	0	BolO_7g54180	5.81	17.11	14.13	103.72	0.22	0.03	0.08
BoAGL24.1	AT4G24540	AGAMOUS-LIKE 24	Flower development and meristem identity; Flowering time integrator, Positive	0	1	0	1	BolK_1g20120	12.69	72.95	67.29	46.46	66.5	0	66.95	54.29	100.44	3.34	5.93	0	BolO_1g19660	0.56	30.06	52.67	35.05	7.48	1.05	0.08
BoAGL6.3	AT2G45650	AGAMOUS-LIKE 6	Flowering, General, Positive	0	1	1	2	BolK_3g29530	0.08	0.04	0.35	0.03	0.01	0	0	0	0.26	0.74	0.93	0.05	BolO_3g29700	86.11	65.76	188.11	153.66	164	124.21	176.23
BoAGO1	AT1G48410	ARGONAUTE 1	Cell Cycle-dependent Regulation	0	1	1	2	BolK_5g31850	75.9	50.61	59.36	52.39	48.54	68.27	79.66	38.7	152.76	39.49	44.68	60.33	—
BoAIL5	AT5G57390	AINTEGUMENTA-LIKE 5, PLETHORA 5	Modulate auxin in SAM	0	0	2	2	BolK_2g16370	6.14	15.08	18.29	6.03	4.56	2.22	0.61	0.44	15.78	3.78	3.65	12.66	BolO_2g16490	19.79	0.68	0.59	1.11	7.85	2.78	0.99
BoAIL6.1	AT5G10510	AINTEGUMENTA-LIKE 6, PLETHORA 6	Modulate auxin in SAM	1	1	2	4	BolK_9g63300	4.78	11.14	17.81	17.94	11.2	2.53	1.64	0.16	10.16	2.36	3.05	8.53	BolO_9g65190	12.41	0.34	0.48	0.06	2.27	1.03	0.73
BoAIL6.2	AT5G10510	AINTEGUMENTA-LIKE 6, PLETHORA 6	Modulate auxin in SAM	0	0	2	2	BolK_3g05600	1.74	5.32	8.35	7.2	2.67	2.84	2.85	0.29	7.22	0.68	0.59	6.03	BolO_0g15830	4.08	0.05	0.33	0.2	1.51	0.61	0.6
BoAIL7	AT5G65510	AINTEGUMENTA-LIKE 7, PLETHORA 7	Modulate auxin in SAM	0	0	1	1	BolK_3g59150	4.2	26.75	17.86	6.58	5.88	3.58	3.46	0.12	1.99	0.86	1.92	1.73	BolO_3g57860	0.56	0.08	0.65	1.18	0.98	4.18	1.42
BoANT	AT4G37750	AINTEGUMENTA	Cell proliferation	0	0	1	1	BolK_3g78400	14.51	10.14	5.71	6.77	11.47	28.94	3.53	1.67	4.18	1.42	2.68	1.08	BolO_3g77460	3.17	3.71	3.42	1.23	3.52	4.37	1.79
BoAP1.2	AT1G69120	APETALA1, AGAMOUS-LIKE 7	Floral meristem identity and flower development, Positive	0	0	2	2	BolK_6g36610	0	0	0.05	28.59	5.02	0	0	0	11.73	47.33	13.22	0.06	BolO_6g37400	0	0.01	0.04	0.05	68.74	19.32	3.6
BoAP2	AT4G36920	APETALA2	Flowering, Flower development and meristem identity, Negative	0	3	2	5	BolK_1g02250	24.67	12.98	11.85	5.73	13.82	10.22	4.78	2.22	3.28	20.67	22.34	21.08	BolO_1g02040	9.03	2.78	7.8	7.72	9.48	9.91	22.64
BoAPL2	AT1G79430	ALTERED PHLOEM DEVELOPMENT, WOODY, FE	Photoperiodism, light perception and signaling, Positive	0	2	1	3	BolK_2g36300	5.92	0.28	0.46	1.08	2.09	6.84	4.23	5.92	4.25	5.92	8.77	2.21	BolO_2g37760	10.21	8.07	2.87	8.81	7.59	9.98	5.57
BoARF11.2	AT2G46530	AUXIN RESPONSE FACTOR 11	Auxin response	0	1	1	1	BolK_3g30110	4.99	9.65	20.02	16.23	5.98	8.01	0.12	0	0.84	0.73	0	2.26	BolO_3g30170	0.66	0.11	0.78	0	0.71	0.04	0.13
BoARF18.2	AT3G61830	AUXIN RESPONSE FACTOR 18	Auxin response	0	1	2	3	BolK_4g30560	34.81	59.08	52.95	62.42	51.3	16.04	9.46	6.25	42.54	9.67	9.95	26.03	BolO_4g29730	5.24	5.52	8.61	4.62	30.3	5.21	12.47
BoARF19.1	AT1G19220	AUXIN RESPONSE FACTOR 19	Auxin response	1	0	0	1	BolK_5g16210	7.02	5.46	6	11.3	10.19	19.94	21.9	1.66	21.32	6.92	7.68	9.37	BolO_5g17720	23.97	3.66	3.07	5.06	6.93	7.47	6.75
BoARF3.1	AT2G33860	AUXIN RESPONSE FACTOR 3	Auxin response	0	1	1	2	BolK_4g15160	14.98	18.28	24.69	15.93	10.3	15.47	12.88	4.14	18.09	9.84	7.13	4.58	BolO_4g14670	6.38	2.88	8.07	8.65	12.59	6.27	12.13
BoARF3.2	AT2G33860	AUXIN RESPONSE FACTOR 3	Auxin response	0	1	0	1	BolK_4g61790	11.66	19.25	22.47	10.58	11.76	12.93	9.88	3.64	23.64	10	6.38	10.08	BolO_4g54710	7.63	1.67	9.14	5.9	7.79	3.61	5.58
BoARF6.2	AT1G30330	AUXIN RESPONSE FACTOR 6	Auxin response	1	0	1	2	BolK_3g75980	12.8	21.58	13.07	24.59	22.54	7.89	21	7.95	25.07	10.98	10.02	3	BolO_3g75270	2.49	5.02	3.28	9.52	24.64	5.97	11.7
BoARF9.1	AT4G23980	AUXIN RESPONSE FACTOR 9	Auxin response	1	3	2	6	BolK_1g19450	2.89	0.44	1.25	4.76	3.42	2.37	0	0.63	1.16	0.19	0.07	2.88	BolO_1g18910	3.6	0.19	0	0.01	3.09	0.41	0.57
BoARL2	AT2G44080	ARGOS-LIKE	Cell expansion-dependent organ growth.	0	0	1	1	BolK_4g69700	9.25	28.89	7.56	114.21	15.1	73.7	147.11	6.21	38.88	4.06	1.96	29.63	BolO_4g63000	0	0	0	0	0	0	0
BoAS1.2	AT2G37630	ASYMMETRIC LEAVES 1	Photoperiodism, light perception and signaling, Positive	0	1	0	1	BolK_3g23810	14.74	39.71	43.01	12.54	29.53	1.96	8.47	8.02	14.93	20.81	21.33	31.54	BolO_3g23850	2.86	3.6	11.72	6.26	6.61	6.67	18.63
BoASL5	AT2G30130	ASL5, LBD12	Organ boundaries and apical dominance	1	0	3	4	BolK_4g19990	0	0	0.02	0	0.04	0	0	0	0	1.1	0.52	0	BolO_4g19550	0.16	0	0	0	0.09	0.97	0
BoATE2FC	AT1G47870	ARABIDOPSIS THALIANA HOMOLOG OF E2F C	Cell division; cell cycle; cell proliferation	0	1	2	3	BolK_8g04410	5.56	9.75	9.82	6.53	8.7	3.64	5.17	2.87	3.96	7.04	6.99	5.89	BolO_8g05050	7.69	2.6	1.61	4.02	6	7.7	4.34
BoBBX19.1	AT4G38960	B-BOX DOMAIN PROTEIN 19	Flowering, Photoperiodism, light perception and signaling, Negative	0	3	2	5	BolK_7g63250	9.29	5.74	5.8	5.48	6.46	8.66	13.06	12.7	16.43	1.36	14.78	1.3	BolO_7g64820	6.01	10.22	9.98	4.91	3.6	25.47	5.77
BoBEH4.2	AT1G78700	BES1/BZR1 HOMOLOG 4	Brassinosteroid mediated signaling pathway	0	0	2	2	BolK_2g35760	8.29	6.79	7.02	10.33	7.46	4.98	8.46	3.43	5.34	9.88	3.77	16.67	BolO_2g37160	6.21	8.77	9.91	9.18	8.99	5.32	11.64
BoBIL4	AT3G63310	BRZ-INSENSITIVE-LONG HYPOCOTYLS 4	Mediates cell elongation in brassinosteroid signaling	0	0	3	3	BolK_4g29470	71.17	27.31	29.01	60.11	26.16	42.16	27.28	14.28	31	38.5	37.75	37.88	BolO_4g28370	92.92	45.25	42.05	65.93	65.65	57.79	63.61
BoBRC2	AT1G68800	BRANCHED 2, TCP DOMAIN PROTEIN 12	arrests axillary bud development and prevents axillary bud outgrowth	0	0	2	2	BolK_2g25790	0.07	0	0.15	0.24	0.1	0.15	0	0.71	0.15	0.59	0.72	1.11	BolO_2g26920	0.02	0.2	1.23	0.16	0.07	0.1	0.61
BoBRM1.1	AT2G46020	BRAHMA, CHROMATIN REMODELING 2	Flowering, General, Negative	0	3	0	3	BolK_4g70980	17.47	14.5	14.08	15.37	12.76	19.51	17.69	8.24	21.76	12.05	12.92	18.62	BolO_4g64160	25.16	10.35	5.16	25.15	23.5	9.18	22.57
BoCAD2.3	AT4G23100	CADMIUM SENSITIVE 2 , ROOT MERISTEMLESS 1 , GLUTAMATE-CYSTEINE LIGASE	Flowering, General, Positive	1	0	1	1	BolK_3g83950	9.15	3.03	2.08	4.63	4.96	4.33	4.63	2.9	5.71	5.28	4.49	6.51	BolO_3g82900	5.74	6.94	4.85	15.35	6.85	5.58	8.91
BoCAL	AT1G26310	CALIFLOWER, AGAMOUS-LIKE 10	Floral meristem identity and flower development, Positive	0	1	1	2	BolK_3g71850	0	0.02	0.63	15.13	6.26	0	0	0	7.94	6.63	7.05	0.18	BolO_3g71180	0.13	0	0	0	24.99	7.88	0.29
BoCAND1	AT2G02560	CULLIN-ASSOCIATED AND NEDDYLATION DISSOCIATED 1	Inflorescence development	0	0	1	1	BolK_7g33610	11.22	14.39	12.1	10.4	7.68	13.18	15.39	7.53	10.75	10.5	14.07	19.01	BolO_7g34760	18.35	9.12	8.38	16.65	14.95	12.53	15.78
BoCBP20	AT5G44200	CAP-BINDING PROTEIN 20	Flowering, General, Negative	2	0	1	2	BolK_7g27870	42.76	68.12	71.73	52.45	51.17	29.28	33.57	23.78	40.94	43.5	40.17	33.6	BolO_7g28360	41.37	17.63	30.03	33.96	34.11	21.64	33.16
BoCCA1	AT2G46830	CIRCADIAN CLOCK ASSOCIATED 1	Flowering, Circadian Clock, Negative	1	3	0	4	BolK_4g01330	53.39	7.13	14.44	16.29	18.81	79.6	89.87	229.99	186.39	25.47	18.72	0.25	BolO_4g01330	9.03	75.17	18.7	8.34	12.26	48.55	21.28
BoCCE1	—	CAULIFLOWER CURD EXPRESSION 1	Inflorescence or floral meristem identity, floral organ development, Negative	1	0	4	4	BolK_2g63740	2.39	5.04	7.58	6.38	4.07	4.71	2.8	0.18	6.58	2.26	1.56	1.26	—
BoCDC2.1	AT3G48750	CELL DIVISION CONTROL 2	Cell division; cell cycle; cell proliferation	0	6	0	6	BolK_8g32540	14.66	17.79	15.61	15.54	16.31	22.89	27.23	10.05	23.61	14.1	12.62	18.36	BolO_8g30840	31.95	27.09	36.82	27.84	22.48	14.25	23.5
BoCDF3	AT3G47500	CYCLING DOF FACTOR 3	Flowering, Photoperiodism, light perception and signaling, Putative negative	1	0	1	2	BolK_3g70850	53.39	6.52	5.25	8.47	12.37	137.55	130.82	125.2	127.2	18.03	48.65	8.93	BolO_3g70250	15.42	22.32	16.34	23.91	10.83	30.57	11.58
BoCDF5.1	AT1G69570	CYCLING DOF FACTOR 5	Flowering, Photoperiodism, light perception and signaling, Negative	0	2	1	3	BolK_6g42500	3.38	0.46	1.1	3.49	4.35	22.43	9.28	13.76	10.16	1.27	1.45	2.79	BolO_6g43260	8.56	4.74	2.25	4	4.37	1.64	7.58
BoCDKB1;2	AT2G38620	CYCLIN-DEPENDENT KINASE B1;2	Cell cycle	1	2	0	3	BolK_3g24660	1.14	4.46	3.2	1.42	1.45	1.59	1.68	0.28	1.54	1.16	2.07	1.42	BolO_3g24890	6.55	0.32	6.16	0.03	5.48	5.21	3.64
BoCDKC;2	AT5G64960	CYCLIN-DEPENDENT KINASE C;2	Flowering, General, Positive	0	1	2	3	BolK_3g59980	7.05	2.85	2.58	3.22	3.64	0.25	0.16	0.45	2.38	2.15	0.65	1.46	BolO_3g58510	11.47	8.08	3.66	13.62	14.76	10.5	12.19
BoCIB2.2	AT5G48560	CRYPTOCHROME-INTERACTING BASIC-HELIX-LOOP-HELIX 2	Flowering, Photoperiodism, light perception and signaling, Positive	2	1	3	6	BolK_2g56350	0.25	1.23	1.9	0.35	0.28	4.88	6.18	0	0.13	0	0.12	3.5	BolO_2g58570	29.7	0.43	0.92	0.53	0.69	0.28	0.74
BoCKB3.1	AT3G60250	CASEIN KINASE II BETA SUBUNIT 3	Flowering, Circadian Clock, Positive	0	1	1	1	BolK_8g44070	13.5	16.08	25.55	30.93	33.47	12.45	13.11	5.8	11.05	18.45	11.8	17.19	BolO_8g42650	19.91	19.43	29.63	24.84	27.05	18.17	19.77
BoCLE14	AT1G63245	CLAVATA3/ESR-RELATED 14	Cell division, stem cell differentiation	0	0	1	1	BolK_9g15670	0	0	0.04	4.39	2.51	4.32	0	0.21	0.22	0.23	1.04	0	BolO_9g16430	12.31	0.5	0.13	0.34	0.81	1.58	0.51
BoCLE41	AT3G24770	CLAVATA3/ESR-RELATED 41	Cell division, stem cell differentiation	0	1	1	2	BolK_3g53810	25.68	5.54	4.78	7.38	19.24	28.6	24.43	2.81	4.58	4.42	8.04	5.22	BolO_3g54260	5.36	5.82	49.68	9.13	24.46	21.26	42.23
BoCOL9.3	AT3G07650	CONSTANS-LIKE 9	Flowering, Photoperiodism, light perception and signaling, Negative	0	1	0	1	BolK_3g42530	1.07	1.9	0.41	0.37	0.79	0.18	0.52	1.13	0.78	13.92	7.92	13.98	BolO_3g42540	4.27	0.54	1.16	10.68	5.69	5.3	4.41
BoCPD1	AT5G05690	CONSTITUTIVE PHOTOMORPHOGENIC DWARF	Regulates the transition to flowerin	0	1	2	3	BolK_9g67710	35.4	170.25	81.85	20.9	21.37	10.55	57.89	4.29	54	32.14	20.36	27.04	BolO_9g69340	9.55	3.9	48.06	17.85	12.78	15.01	4.68
BoCRC	AT1G69180	CRABS CLAW	Flower Development	0	0	2	2	BolK_6g42000	1.02	7.48	4.61	0.07	9.98	0	0	0	0	83.59	78.73	0.72	BolO_6g42780	0	0	0.21	0	16.36	19.44	0
BoCRF3.1	AT5G53290	CYTOKININ RESPONSE FACTOR 3	Modulate root and shoot growth	0	0	1	1	BolK_9g41030	0.05	0.99	0.8	0.4	0.47	0.18	0	0.07	0	0	0.09	0.25	BolO_9g42520	1.27	0	0.01	0.01	0.14	0.02	0.03
BoCRF3.2	AT5G53290	CYTOKININ RESPONSE FACTOR 3	Modulate root and shoot growth	0	0	4	4	BolK_3g17340	4.35	4.74	4.24	9.61	15.26	2.97	1.25	1.58	0.49	1.34	1.42	0.84	BolO_3g17300	2.23	0.76	13.71	4.81	2.49	0.46	1.91
BoCRF4.1	AT4G27950	CYTOKININ RESPONSE FACTOR 4	Modulate root and shoot growth	0	0	2	2	BolK_1g24420	0.12	0.27	0.16	0.27	0.65	0.06	0.3	0	0	0.85	0.79	0.5	BolO_1g24010	0	0	0.06	0.07	0.18	0.07	0.12
BoCRF4.2	AT4G27950	CYTOKININ RESPONSE FACTOR 4	Modulate root and shoot growth	1	0	1	2	BolK_7g56220	0.13	0.93	1.08	2.53	0.92	1.27	2.89	0.2	0.11	0.18	0.09	1.51	BolO_7g57860	0.24	0.31	0.73	0.39	0.16	0.16	1.28
BoCRF7.2	AT1G22985	CYTOKININ RESPONSE FACTOR 7	Modulate root and shoot growth	0	0	3	3	BolK_7g22010	2.38	0.83	1.33	2.35	2.42	3.77	3.79	1.35	3.58	1.4	0.9	1.67	BolO_7g22400	2.41	2.39	2.24	3.28	1.74	1.81	1.81
BoCRF8.2	AT1G71130	CYTOKININ RESPONSE FACTOR 8	Modulate root and shoot growth	0	0	2	2	BolK_6g35360	15.12	7.93	9.37	5.86	9.07	9.07	3.96	2.72	18.92	3.12	2.01	3.69	BolO_6g36110	8.32	2.25	9	4.03	4.64	5.92	3.36
BoCRN	AT5G13290	CORYNE	Shoot and root stem cell maintenance	0	1	0	1	BolK_3g07170	2.37	4.12	3.37	1.19	1.4	5	2.5	0.33	2.98	0.27	0	0.51	BolO_3g06020	1.52	0.12	2.84	0.58	0.57	0.05	0.05
BoCRY1	AT4G08920	CRYPTOCHROME 1, ELONGATED HYPOCOTYL 4	Flavin-type blue-light photoreceptor	0	1	0	1	BolK_9g35680	42.76	14.89	12.05	11.67	18.23	28.51	37.74	19.81	67.51	14.83	19.92	30.38	BolO_9g36430	20.55	109.89	37.89	83.49	35.84	13.63	60.34
BoCRY2.2	AT1G04400	CRYPTOCHROME 2	Flowering, Photoperiodism, light perception and signaling, Positive	6	2	0	8	BolK_8g09770	86.23	32.82	23.17	24.82	32.95	79.4	71.51	58.24	119.71	51.39	83.18	61.05	BolO_8g01030	56.58	103.23	80.56	161.77	116.1	116.01	92.72
BoCSTF77	AT1G17760	CLEAVAGE STIMULATING FACTOR 77	Flowering, General, Positive	0	1	2	3	BolK_8g26870	9.49	11.15	11.3	10.48	9.2	10.45	11.21	5.6	7.9	7.92	7.96	9.32	BolO_8g25110	9.85	5.9	5.61	13.91	9.06	8.92	8.02
BoCUC1.2	AT3G15170	CUP-SHAPED COTYLEDON 1	Embryonic apical meristem formation	0	0	1	1	BolK_1g49230	17.52	8.57	13.53	15.55	8.27	0.6	47.28	0	36.22	1.44	25.2	4.43	BolO_1g48670	0	0.08	7.62	0.05	2.01	6.53	5.79
BoCUC2.1	AT5G53950	CUP-SHAPED COTYLEDON 2	Embryonic apical meristem formation	0	0	2	0	BolK_9g41860	7.12	11.19	8.64	5.82	4.11	0	0	0.07	11.72	1.58	1.87	0.26	BolO_0g18130	0.01	0.07	0.2	0.12	2.53	1.09	0.31
BoCYCA1;1	AT1G44110	CYCLIN A1;1	Cyclin	1	1	1	2	BolK_5g31030	2.47	33.67	27.82	10.33	9.86	2.17	5.79	0.91	2.6	4.87	7.33	6.86	BolO_5g33810	9.87	1.78	2.97	0.48	6.56	5.54	4.02
BoCYCB1;1	AT4G37490	CYCLIN B1;1	Cell division; cell cycle; cell proliferation	1	0	0	1	BolK_1g01860	3.3	64.88	71.12	20.37	52.12	3.35	10.48	1.22	8.38	8.32	12.59	10.35	BolO_1g01740	2.43	0.61	5.12	0.83	6.76	4.63	4.24
BoCYCB2;4	AT1G76310	CYCLIN B2;4	Cyclin	1	1	0	2	BolK_6g49300	4.06	84.96	89	36.54	40.32	3.47	12.59	1.74	10.71	9.58	12.47	11.24	BolO_6g50140	0	0	0	0	0	0	0
BoCYCD3;2	AT5G67260	CYCLIN D3;2	Cyclin	0	1	2	3	BolK_7g25440	1.66	15.61	15.78	7.51	10.04	3.31	3.91	0.84	2.38	6.94	12.82	4.16	BolO_7g25960	0.93	1.34	2.49	1.05	3.33	2.87	4.18
BoCYCD3;3	AT3G50070	CYCLIN D3;3	Cyclin	1	0	0	1	BolK_1g30150	17.75	41.78	45.69	20.29	33.24	18.42	23.28	3.3	10.3	16.59	30.03	5.78	BolO_1g28980	8.41	2.92	73.57	3.15	12.84	16.61	18.39
BoCYP78A5	AT1G13710	CYTOCHROME P450, FAMILY 78, SUBFAMILY A, POLYPEPTIDE 5	Organ size	0	0	1	1	BolK_5g10130	344.94	440.73	773.49	584.85	302.96	1.14	0.28	0.16	151.36	0.28	0.76	0.84	BolO_5g11620	0.08	0.16	13.36	0	2.29	0.06	0.18
BoDA1.1	AT1G19270	DA1	Organ size	1	1	0	2	BolK_5g16270	8.53	5.21	5.27	9.62	7.21	12.74	12.2	4.68	11.91	8.48	8.74	9.49	BolO_5g17790	10.57	7.1	6.11	9.48	10.7	9.41	9.31
BoDAR1	AT4G36860	DA1-RELATED PROTEIN 1	Organ size	0	1	1	1	BolK_1g02570	22.41	12.68	10.8	16.18	16.6	30.07	23.35	17.86	19.37	14.01	28.01	28.91	BolO_0g09660	29.73	41.46	15.81	35.78	17.88	38.8	29.79
BoDAR2.1	AT2G39830	DA1-RELATED PROTEIN 2	Organ size	0	1	3	4	BolK_4g08580	0.75	1.51	1.43	2.93	1.91	3.93	1.95	0.99	4.1	3.16	4.18	1.49	BolO_4g07960	5.47	1	2.15	1.3	3.15	5.83	2.32
BoDAR2.2	AT2G39830	DA1-RELATED PROTEIN 2	Organ size	0	1	0	1	BolK_3g25560	0.69	18.12	14.85	7.7	10.19	3.46	5.97	0.16	3.96	3.12	1.98	0.72	BolO_3g25780	3.23	0.39	2.18	0.46	1.99	1.52	1
BoDAR4	AT5G17890	DA1-RELATED PROTEIN 4	Organ size	1	0	1	1	BolK_9g56460	1.88	1.48	2.55	5.22	3.67	1.34	0.57	0.14	1.03	0.45	0.26	0.7	BolO_9g58210	0.37	0	0	0	0	0	0
BoDAR6.1	AT5G66620	DA1-RELATED PROTEIN 6	Organ size	1	0	1	1	BolK_2g46800	5.9	0.1	0.55	6.02	1.98	0.27	0	0	0.8	0	0	0	—
BoDAR6.2	AT5G66620	DA1-RELATED PROTEIN 6	Organ size	0	0	1	1	BolK_7g26260	5.45	2.12	2.26	18.55	9.11	5.31	4.79	19.1	4.5	1.69	2.67	3.78	BolO_7g26670	4.56	2.91	1.21	3.14	6.51	2.47	4.43
BoDAR6.3	AT5G66620	DA1-RELATED PROTEIN 6	Organ size	3	0	1	3	BolK_9g10900	0.15	1.24	0.94	0.62	0.78	1.61	2.9	14.9	2.44	1.99	3.43	5.56	BolO_9g11610	0.03	0	0	0	0	0	0
BoDPB1	AT5G03415	DPB	Cell division; cell cycle; cell proliferation	0	1	2	3	BolK_3g01410	17.99	13.83	11.53	10.5	11.95	9.33	7.25	5.9	11.4	6.45	9.24	9.23	BolO_3g01540	5.96	4.47	2.37	4.59	7.11	3.65	7.14
BoDPB2	AT5G03415	DPB	Cell division; cell cycle; cell proliferation	0	2	0	2	BolK_2g01320	4.94	6.35	5.13	4.89	4.93	7.5	6.21	2.77	9.88	2.88	4.96	5.19	BolO_2g01160	9.45	2.47	1.34	5.57	2.2	1.18	3.28
BoDRN1	AT1G12980	DORNRÖSCHEN	Embryogenesis and embryo patterning	0	0	4	4	BolK_5g08710	0.56	0.44	1.65	0.64	0.43	0.11	0	0	1.63	0	0	0	BolO_5g10290	0	0	0	0.07	0.12	0	0.25
BoDRN2	AT1G12980	DORNRÖSCHEN	Embryogenesis and embryo patterning	0	0	2	2	BolK_8g55570	0.06	0.12	2.21	1.49	0.65	0	0	0	0.54	0.18	0.52	0.05	BolO_8g53960	0	0	0.14	0	0.06	0.51	0
BoDRNL1	AT1G24590	DORNRÖSCHEN-LIKE	Phyllotactic patterning	0	0	1	1	BolK_3g72580	0.35	1.03	4.01	3.01	0.68	0	0	0	1.44	0	0	0	BolO_3g71990	0.58	0	0	0	0	0	0
BoDSK2	AT2G17200	DSK2	Ubiquitin receptor	1	1	2	4	BolK_7g05060	20.07	21.79	19.58	20.9	17.54	41.36	38.47	27.32	42.7	28.39	29.25	36.31	BolO_7g06650	24.57	20.06	23.52	31.39	27.38	23.2	28.08
BoDWF1	AT3G19820	DWARF 1	Cell elongation	0	0	3	3	BolK_5g43640	91.88	141.12	87.59	63.08	61.43	112.68	192.07	32.39	178.46	115.04	80.4	163.95	BolO_5g46030	34.53	75.83	120.9	125.08	82.44	53.89	177
BoDWF4	AT3G50660	DWARF 4	Cell elongation, late-flowering	0	1	0	1	BolK_8g34350	0.21	1.09	0.56	1.15	0.34	0.13	0	0.13	0.61	0.53	0.72	1.02	BolO_8g32760	0.43	0.53	0.45	0.17	0.7	1.34	2.99
BoEDA25	AT1G72440	EMBRYO SAC DEVELOPMENT ARREST 25, SLOW WALKER2	Cell cycle	1	1	0	2	BolK_6g45700	12.43	18.14	15.94	12.11	8.55	13.63	14.4	6.67	10.67	11.16	13.69	12.21	BolO_6g46640	10.31	1.91	2.06	7.97	7.61	3.91	7.65
BoEFM2	AT2G03500	EARLY FLOWERING MYB FLOWERING	Flowering, Ambient temperature, Negative	0	2	0	2	BolK_2g51790	2.49	0.25	0.24	0.5	0.73	3.52	3.84	0.93	2.22	2.07	2.23	0.92	BolO_2g53310	2.59	0.84	1.46	4.57	1.94	4.59	1.08
BoELF3	AT2G25930	EARLY FLOWERING 3	Flowering, Circadian Clock Photoperiodism, light perception and signaling, Negative	1	1	0	2	BolK_8g47040	10.12	6.15	5.48	7.66	8.14	9.34	11.03	6.89	18.04	9.13	12.53	15.69	BolO_8g45670	31.01	7.89	6.37	15.93	18.74	7.53	18.74
BoEMB1027	AT4G26300	EMBRYO DEFECTIVE 1027	Embryo defective	0	3	1	4	BolK_1g22220	26.11	47.6	47.36	30.74	24.28	37.66	36.92	19.93	50.9	36.57	40.26	42.94	BolO_1g21960	24.25	13.6	18.12	19	21.54	21.11	22.83
BoEMB1030	AT5G22800	EMBRYO DEFECTIVE 1030	Embryo defective	0	0	1	1	BolK_2g12950	4.98	14.44	8.46	20.25	11.35	8.18	16.82	58.84	43.53	20.17	27.27	34.38	BolO_2g12870	3.97	34.09	8.1	24.78	36.78	15.96	36.44
BoEMB1379	AT5G21140	EMBRYO DEFECTIVE 1379	Embryo defective	0	1	3	4	BolK_9g52680	4.99	6.49	7.83	7.02	8.04	2.52	5.47	4.61	7.78	4.16	6.02	4.42	BolO_9g54800	0.61	0.17	0.42	0.22	0.59	0.64	1.44
BoEMB1637	AT3G57870	EMBRYO DEFECTIVE 1637	Embryo defective	0	2	2	4	BolK_6g24250	104.83	471.54	572.12	484.96	345.88	207.18	155.07	104.52	119.45	139.95	141.9	121.13	BolO_6g24700	146.31	42.3	114.07	31.13	68.47	78.29	66.33
BoEMB1691	AT4G09980	EMBRYO DEFECTIVE 1691	Embryo defective	1	1	2	4	BolK_9g34950	16.24	19.94	21.46	16.98	12.48	19.12	20.89	12.58	22.23	18.91	19.96	21.29	BolO_9g35710	25.41	14.74	12.28	43.39	30.81	21.95	32.23
BoEMB2219	AT2G21710	EMBRYO DEFECTIVE 2219	Embryo defective	1	5	0	6	BolK_8g49920	3.66	4.05	5.08	3.08	3.49	4.5	4.4	6.79	5.45	6.11	6.59	6.87	BolO_8g48510	3.33	11.65	3.81	10.25	6.57	4.33	9.46
BoEMB2731	AT5G55940	EMBRYO DEFECTIVE 2731	Embryo defective	0	1	1	2	BolK_9g44580	11.57	28.83	33.9	17.28	17.86	11.43	17.16	12.91	19.31	17.32	15.14	13.51	BolO_9g46220	18.69	13.73	32.98	18.27	14.22	12.98	15.05
BoEMB2737	AT5G53860	EMBRYO DEFECTIVE 2737	Embryo defective	0	3	0	3	BolK_9g41790	10.85	26.73	18.39	12.23	17.09	10.26	15.94	37.95	25.21	23.4	23.75	23.63	BolO_9g43280	8.67	36.6	15.59	22.73	22.79	13.23	26.02
BoEMB2773	AT5G15540	EMBRYO DEFECTIVE 2773	Embryo defective	0	2	0	2	BolK_9g58830	7.68	4.96	4.73	6.4	5.16	9.86	7.93	6.32	11.28	6.05	7.11	7.75	BolO_9g60630	8.66	4.97	2.82	13.76	8.96	6.05	10.32
BoEMB2786	AT3G17300	EMBRYO DEFECTIVE 2786	Embryo defective	0	3	4	7	BolK_3g48670	11.19	24.53	25.18	15.33	17.29	18.57	23.52	9.87	17.18	33.92	39.53	23.54	BolO_3g48580	17.91	8	51.22	13.6	21.29	18.28	20.49
BoEMB3144	AT5G64580	EMBRYO DEFECTIVE 3144	Embryo defective	0	1	0	1	BolK_3g60450	10.72	12.25	11.26	9.71	8.26	8.88	11.86	23.39	11.79	17	18.84	14.44	BolO_3g59080	6.66	16.5	5.81	17.12	14.46	10.45	14.42
BoEMF2.1	AT5G51230	EMBRYONIC FLOWER 2, CYTOKININ RESISTANT 1	Flowering, General, Negative	0	0	1	1	BolK_9g38120	14.49	15.74	17.54	15.75	16.52	12.84	10.77	11.2	13.08	25.92	25.54	23.13	BolO_9g39540	9.54	4.09	4.58	12.66	14.13	7.25	13.14
BoEMF2.3	AT5G51230	EMBRYONIC FLOWER 2, CYTOKININ RESISTANT 1	Flowering, General, Negative	0	1	0	1	BolK_2g22040	9.38	8.78	10.32	7.45	7.76	8.53	9.44	7.56	9.1	10.76	12.69	11.64	BolO_2g22340	7.25	7.21	2.58	12.37	10.37	8.16	11.14
BoESD7	AT1G08260	EARLY IN SHORT DAYS 7, TILTED 1, ABA OVERLY SENSITIVE 4	Flowering, General, Negative	0	3	2	5	BolK_5g04790	4.44	7.77	7.92	5.48	4.99	5.41	6	1.97	5.26	5.13	5.96	6.59	BolO_5g06270	5.93	2.38	1.93	2.97	8.24	4.03	8.81
BoFAS2	AT5G64630	FASCIATA 2	Organization of the shoot and root apical meristems	0	0	2	2	BolK_3g60370	2.18	24.81	20.42	11.54	10.98	2.69	4.37	2.2	6.69	9.06	10.09	5.26	BolO_3g58970	4.64	1.44	2.67	0.31	5.71	4.06	5.06
BoFAS5.1	AT5G55300	FASCIATA5, DNA TOPOISOMERASE I ALPHA	Organ initiation	0	0	1	1	BolK_9g43510	12.27	7.31	6.47	11.3	10.32	11.49	9.62	11.29	11.74	12.31	13.25	14.59	BolO_9g45230	13.99	11.71	2.53	24.18	19.66	17.92	16.49
BoFAS5.2	AT5G55300	FASCIATA5, DNA TOPOISOMERASE I ALPHA	Organ initiation	0	8	3	11	BolK_2g18170	13.1	17.73	16.67	17.53	14.15	9.88	10.63	8.92	14.4	10.61	12.71	12.38	BolO_2g18230	0	0	0	0.01	2.55	0.82	0.04
BoFBH1.3	AT1G35460	FLOWERING BHLH 1	Flowering, Photoperiodism, light perception and signaling, Positive	0	2	0	2	BolK_5g36080	13.74	6.88	8.49	11.11	12.56	21.1	20.11	8.61	18.76	8.64	6.17	10.63	BolO_5g38310	4.91	5.4	10.17	19.49	9.35	5.57	8.61
BoFBL17	AT3G54650	F BOX-LIKE17	Cell Proliferation	0	3	0	3	BolK_8g38380	6.2	16.28	17.9	9.76	11.08	4.56	3.79	2.4	13.78	11.4	11.95	11.6	BolO_8g37000	13.69	3.92	8.33	6.26	11.93	14.51	7.56
BoFD3	AT4G35900	FD	Flowering, Photoperiodism, light perception and signaling, Positive	1	0	2	3	BolK_3g80090	2.49	7.25	19.73	10.84	5.03	0	0.35	0	15.8	0.22	0	0.41	BolO_3g79200	0.01	0	0	0	0.34	0.56	0.14
BoFES1.1	AT2G33835	FRIGIDA-ESSENTIAL 1	Flowering, Vernalization, Negative	0	0	3	3	BolK_4g15190	383.31	6.46	6.99	78.49	130.78	10.38	9.52	5.22	11.96	5.98	7.49	9.91	BolO_4g14700	7.12	6.09	3.78	10.2	7.9	7.58	7.95
BoFEY	AT4G27760	FOREVER YOUNG	Meristem maintenance; shoot apex development	1	1	1	3	BolK_7g56100	10.54	3.91	3.3	7.84	6.67	17.27	19.21	5.55	20.62	4.16	5.1	12.98	BolO_7g57710	1.23	0.49	0.99	1.24	1.44	0.8	1.92
BoFIE1.2	AT3G20740	FERTILIZATION-INDEPENDENT ENDOSPERM 1 , FERTILIZATION INDEPENDENT SEED 3	Flowering, General, Negative	0	1	0	1	BolK_1g43420	8.92	29.95	22.58	15.04	11.85	8.6	5	4.12	8.01	11.72	12.22	10.34	BolO_1g42220	15.96	4.35	7.53	5.3	9.42	14.12	9.55
BoFK	AT3G52940	FACKEL	Cell division and expansion and is involved in proper organization of the embryo	0	1	1	2	BolK_4g39650	1.24	8.4	7.7	3.5	3.81	3.02	7.15	0.13	3.16	3.89	3.16	7.67	BolO_4g36900	3.02	1.77	11.31	1.6	3.82	1.85	6.9
BoFLC1.1	AT5G10140	FLOWERING LOCUS C, AGAMOUS-LIKE 25, FLOWERING LOCUS F	Flowering time integrator, Negative	0	0	1	1	BolK_9g63770	51.66	19.59	20.46	32.37	31.38	0	1.77	0.24	9.68	1.11	0.51	11.75	BolO_9g65570	15.41	15.59	20.44	10.56	2.53	0.63	1.24
BoFLC1.2	AT5G10140	FLOWERING LOCUS C, AGAMOUS-LIKE 25, FLOWERING LOCUS F	Flowering time integrator, Negative	0	0	0	0	BolK_9g63780	105.88	26.99	9.43	26.9	63.11	0	1.45	0	13.3	3.82	2.59	8.04	BolO_9g65590	3.67	55.28	33.83	67.12	15.11	10.32	11.55
BoFLC1.3	AT5G10140	FLOWERING LOCUS C, AGAMOUS-LIKE 25, FLOWERING LOCUS F	Flowering time integrator, Negative	0	0	0	0	BolK_9g63790	147.89	25.77	6.76	44.66	79.25	0	6.59	0.24	30.87	9.99	8.11	13.42	BolO_9g65600	3.65	60.24	46.19	85.99	20.76	12.75	21.21
BoFLC3	AT5G10140	FLOWERING LOCUS C, AGAMOUS-LIKE 25, FLOWERING LOCUS F	Flowering time integrator, Negative	2	2	0	4	BolK_3g05260	64.86	10.97	17.87	25.44	65.77	25.3	14.66	37.66	15.85	8.68	8.57	27.83	BolO_3g04880	17.99	75	60.91	53.67	56.85	22.6	39.55
BoFLX	AT2G30120	FLC EXPRESSOR	Flowering, Vernalization, Negative	0	1	0	1	BolK_4g20040	8.29	8.14	8.8	9.46	9.93	7.53	4.91	3.81	9.82	6.39	6.3	5.58	BolO_4g19580	8.35	6.95	9.47	7.83	7.55	5.64	7.29
BoFRI1	AT4G00650	FRIGIDA	Flowering, Vernalization, Negative	0	0	1	1	BolK_9g37910	7.51	3.26	4.03	4.3	5.54	7.07	5.36	2.28	8.36	3.95	5.22	8.15	BolO_9g39330	9.15	7.27	6.79	7.77	9.1	7.01	8.03
BoFRI2	AT4G00650	FRIGIDA	Flowering, Vernalization, Negative	2	0	0	2	BolK_3g18700	9.28	4.4	4.54	4.76	6.67	7.34	5.55	2.79	9.68	8.44	6.03	6.14	BolO_3g18740	9.69	3.75	7.62	10.85	6.6	10.74	5.04
BoFT1	AT1G65480	FLOWERING LOCUS T	Flowering time integrator, Positive	0	0	4	4	BolK_6g38260	0.31	1.68	1.63	10.44	5.38	0.25	16.06	81.48	4.26	31.09	43.73	82.56	BolO_6g39230	0.03	0.04	0	0.25	19.2	6.25	32.08
BoFTA	AT3G59380	FARNESYLTRANSFERASE A, PLURIPETALA	Shoot and flower meristem homeostasis,	0	1	0	1	BolK_1g27260	22.43	24.42	28.08	20.65	24.17	19.95	26.26	14.49	30.01	16.01	18.9	18.42	BolO_1g27220	18.55	20.18	26.78	25.77	19.87	17.92	25.82
BoFUL1	AT5G60910	FRUITFULL, AGAMOUS-LIKE 8	Flower development and meristem identity; Flowering time integrator, Positive	0	0	1	1	BolK_7g44950	0.06	5.43	16.28	55.11	27.73	0.51	0.45	5.23	71.39	13.9	20.47	12.95	BolO_7g46190	1.23	3.42	0.42	5.51	64.96	36.58	228.28
BoFUL3	AT5G60910	FRUITFULL, AGAMOUS-LIKE 9	Flower development and meristem identity; Flowering time integrator, Positive	0	3	0	3	BolK_9g07390	0.35	18.7	82.8	129.67	135.66	0.52	4.07	18.01	334.15	61.3	83.05	53.72	BolO_9g07910	0.08	7.27	3.34	12.23	80.19	32.02	122.19
BoFYPP3	AT3G19980	FLOWER-SPECIFIC, PHYTOCHROME-ASSOCIATED PROTEIN PHOSPHATASE 3	Mutant plants display an accelerated flowering phenotype.	0	1	2	3	BolK_5g43420	18.9	14.98	12.68	13.15	11.01	7.88	10.49	7.6	12.7	13.57	14.63	11.91	BolO_5g45730	32.29	24.09	22.88	29.87	35.47	37.9	35.2
BoGA1.1	AT4G02780	GA REQUIRING 1	Flowering, Hormones, Positive	0	1	1	2	BolK_9g01710	0.06	1.81	0.01	0.05	0.19	0.43	23.22	2.09	0.44	0.4	0.74	3.14	BolO_9g02290	0	0.94	5.78	1.38	1.19	0.41	1.1
BoGA2	AT1G79460	GA REQUIRING 2 , ARABIDOPSIS THALIANA ENT-KAURENE SYNTHASE 1	Flowering, Hormones, Positive	1	1	1	2	BolK_0g01070	5.7	6.32	4.71	3.44	5.12	0.83	5.14	1.52	6.72	3.21	2.29	6.57	BolO_0g16460	1.13	1.83	6.43	4.33	5	2.59	6.41
BoGA2ox2.2	AT1G30040	GIBBERELLIN 2-OXIDASE 2	Flowering, Hormones, Negative	2	1	0	3	BolK_3g75610	15.49	0.61	0.8	76.5	83.68	4.64	0.37	0.93	343.63	0.93	0.63	0.44	BolO_3g74900	54.31	1.26	9.21	0.46	186.68	6.97	13.74
BoGA2ox8.1	AT4G21200	GIBBERELLIN 2-OXIDASE 8	Flowering, Hormones, Negative	0	1	0	1	BolK_1g15290	0.55	0.28	0.23	2.07	0.6	0.19	0	0.08	0	0.19	0.52	0.52	BolO_1g14670	1.93	0	0.01	0.13	1.12	2.52	0.13
BoGI	AT1G22770	GIGANTEA	Flowering, Circadian Clock Photoperiodism, light perception and signaling, Positive	0	1	1	2	BolK_5g20540	16.33	13.26	11.39	12.62	12.51	69.95	51.44	34.93	9.39	47.06	43.98	59.77	BolO_5g21860	7.79	2.51	11.83	57.11	21.15	12.32	23.65
BoGID1A	AT3G05120	GA INSENSITIVE DWARF 1A	Flowering, Hormones, Positive	0	1	0	1	BolK_5g60050	60.74	16.8	13.47	19.63	45.06	9.71	10.37	2.89	41.83	13.92	25.32	12.52	BolO_5g62460	29.92	3.89	40.08	82.16	41.53	19.41	10.11
BoGID1B1	AT3G63010	GA INSENSITIVE DWARF 1B	Flowering, Hormones, Positive	0	2	0	2	BolK_8g46400	6.08	2.15	2.45	19.03	19.13	4.43	0	1.23	37.23	1.46	1.54	0.17	BolO_8g45070	48.5	0.78	1.13	17.89	27.94	8.49	4.06
BoGID1B3	AT3G63010	GA INSENSITIVE DWARF 2B	Flowering, Hormones, Positive	0	0	1	1	BolK_6g28340	1.91	0.69	0.73	4.75	5.69	0.72	0	0.07	10.92	1.02	1.03	0.1	BolO_6g28810	2.02	0.07	0.4	1.12	4.14	1.15	0.31
BoGIS5	AT5G63960	GIGANTEA SUPPRESSOR 5, EMBRYO DEFECTIVE 2780	Flowering, General, Negative	0	2	1	2	BolK_3g61200	5.25	15.52	16.46	9.13	7.48	3.03	4.75	5.48	8.36	9.72	11.7	6.62	BolO_3g59790	7.9	2.69	2.48	5.03	8.66	7.2	7.22
BoGLK2.1	AT5G44190	GOLDEN2-LIKE 2	Flowering, General, Negative	0	1	1	2	BolK_7g27840	18.11	12.47	4.81	2.82	6.3	31.2	14.36	38.13	13.47	2.75	11.03	7.88	BolO_7g28320	5	168.78	30.77	161.2	7.8	12.89	57.52
BoGRF10	AT1G22300	GROWTH-REGULATING FACTOR 10	General regulating facter	0	2	0	2	BolK_7g22640	99.29	377.66	383.41	275.37	227.78	153.97	294.58	74.08	181.87	216.29	155.73	144.3	BolO_7g23020	180.13	70.3	443.17	51.75	154.9	165.97	162.02
BoGRF2.1	AT4G37740	GROWTH-REGULATING FACTOR 2	Growth regulating factor	0	0	2	2	BolK_1g01700	15.05	36.16	27.86	16.27	17.73	0.93	1.52	1.4	12.79	0.73	0.81	2.59	BolO_1g01580	0.76	0.27	0.99	0	2.59	0.43	0.39
BoGRF2.2	AT4G37740	GROWTH-REGULATING FACTOR 2	Growth regulating factor	0	0	3	3	BolK_7g62450	12.89	30.23	30.03	22.25	18.86	0.48	0.77	0.35	19.93	1.62	4.69	3.78	BolO_7g64100	0.69	2.17	1.43	0.88	6.94	3.11	2.97
BoGRF3.2	AT2G36400	GROWTH-REGULATING FACTOR 3	Growth regulating factor	0	0	1	1	BolK_4g63860	46.49	40.92	38.98	29.69	36.55	0.64	0	0	48.95	8.42	4.68	7.53	BolO_4g56910	1.58	0.28	2.03	1.64	9.09	5.65	5.93
BoGRF4.1	AT3G52910	GROWTH-REGULATING FACTOR 4	Growth regulating factor	0	0	1	1	BolK_8g36860	3.62	13.08	7.61	5.66	9.68	0	0	0.48	9.19	0.87	1.55	6.25	BolO_8g35400	0	0.4	1.51	0.08	4.86	0.49	1.42
BoGRF5.1	AT3G13960	GROWTH-REGULATING FACTOR 5	Growth regulating factor	0	2	1	3	BolK_5g51600	25.65	36.97	46.85	23.58	17.98	0.05	0.05	0	17.92	4.67	2.8	7.44	BolO_5g54250	0.09	0.01	0.44	0	3.91	1.37	0.19
BoGRF8.1	AT4G24150	GROWTH-REGULATING FACTOR 8	Growth regulating factor	1	1	1	3	BolK_1g19690	0.58	0.63	1.1	1.53	2.37	0.68	0.16	0.75	4.54	1.94	1.41	4.13	BolO_1g19120	1.41	0.8	0.27	0.68	8.14	1.72	7.69
BoGRF8.2	AT4G24150	GROWTH-REGULATING FACTOR 8	Growth regulating factor	1	0	1	2	BolK_7g53810	0.37	0.45	0.6	1.86	2.64	0.8	0.73	0.91	20.37	1.59	2.52	1.12	BolO_7g55310	0	0.01	0.05	0.11	2.26	1.05	2.08
BoGRF9	AT2G45480	GROWTH-REGULATING FACTOR 9	Growth regulating factor	0	2	1	3	BolK_4g70500	16.1	13.49	17.06	8.81	9.25	1.07	0.96	0.63	13.03	1.54	2.24	2.35	BolO_4g63700	0.03	0.07	0.77	0.22	1.46	0.87	0.33
BoHAM1.2	AT5G64610	HISTONE ACETYLTRANSFERASE OF THE MYST FAMILY 1	Flowering, General, Negative	0	1	1	2	BolK_9g09190	12.37	12.53	10.65	9.19	8.71	8.81	6.44	5.69	9.53	6.82	8.18	7.41	BolO_9g09820	14.09	8.74	10.23	11.48	12.12	8	9.24
BoHAM2	AT5G09740	HISTONE ACETYLTRANSFERASE OF THE MYST FAMILY 2, HISTONE ACETYLTRANSFERASE OF THE GNAT/MYST SUPERFAMILY 5, HISTONE ACETYLTRANSFERASE OF THE CBP FAMILY 11	Flowering, General, Negative	0	1	0	1	BolK_9g64240	17.29	24.41	27.06	23.78	22.8	19.66	19.77	9.71	26.77	16.66	18.75	28.85	BolO_9g66060	24.08	12.1	14.76	18.13	21.75	15.31	27
BoHB12.1	AT3G61890	ARABIDOPSIS THALIANA HOMEOBOX 12	Cell expansion	0	0	1	1	BolK_8g45450	75.82	0.35	2.08	20.7	15.89	92.97	124.98	46.9	213.1	6.59	35.75	6.39	BolO_8g44070	19.27	30.07	57.27	38.64	70.64	92.07	80.99
BoHB12.2	AT3G61890	ARABIDOPSIS THALIANA HOMEOBOX 12	Cell expansion	0	0	1	1	BolK_4g30510	174.68	14.77	15.49	150.41	61.26	145.92	179.39	123.59	215.36	5.92	76.49	2.06	BolO_4g29680	11.96	45.79	46.53	70.21	41.27	175.8	110.27
BoHB15	AT1G52150	ARABIDOPSIS THALIANA HOMEOBOX 15	Shoot organogenesis	0	1	1	2	BolK_3g89860	38	93.28	38.45	25.63	20.64	40.9	118.21	3.69	43.34	6.15	5.49	5.96	BolO_3g88780	8.2	3.92	93.13	6.98	10.91	4.42	8.73
BoHB16.2	AT4G40060	HOMEOBOX PROTEIN 16 , ARABIDOPSIS THALIANA HOMEOBOX PROTEIN 16	Flowering, Photoperiodism, light perception and signaling, Negative	0	1	0	1	BolK_3g77870	40.98	30.06	20.23	2.31	18.62	49.81	56.78	6.18	5.04	3.56	18.79	1.24	BolO_3g76960	20.59	13.23	126.28	8.76	8.83	37.2	8.58
BoHB21	AT2G18550	ARABIDOPSIS THALIANA HOMEOBOX 21	Shoot branching	0	0	1	1	BolK_9g13610	0.19	0.08	0.09	40.28	4.04	0.31	0	0.21	127.79	8.17	0.81	0.65	BolO_9g14310	7.79	0	0.15	2.52	44.87	20.52	23.3
BoHB53	AT5G66700	ARABIDOPSIS THALIANA HOMEOBOX 53	Response to auxin	0	0	2	2	BolK_9g10830	2.45	0.13	0.36	2.69	4.64	1.38	0	0.1	1.97	0	0.11	0	BolO_9g11540	3.7	0.1	2.36	1.34	7.13	0.55	0.99
BoHD2B	AT5G22650	HISTONE DEACETYLASE 2B	Adaxial/abaxial leaf polarity	1	0	0	1	BolK_2g12740	0.03	0.64	2.66	6.26	3.11	0	0.85	0.38	1.84	5.02	4.49	1.64	BolO_2g12740	0	0.05	0.02	0.06	0.78	0.43	1.17
BoHDA6.1	AT5G63110	HISTONE DEACETYLASE 6, RNA-MEDIATED TRANSCRIPTIONAL SILENCING 1	Flowering, General, Positive	0	1	0	1	BolK_3g62250	17.56	24.45	26.49	20.81	15.68	19.38	16.01	9.48	23.96	18.67	18.82	15.16	BolO_3g60920	15.85	5.93	21.47	11.43	16.9	13.66	13.03
BoHOS1.3	AT2G39810	HIGH EXPRESSION OF OSMOTICALLY RESPONSIVE GENES 1	Flowering, Photoperiodism, light perception and signaling, Positive	0	1	3	4	BolK_3g25540	0.43	0.87	0.78	0.6	0.49	0.62	0	0	0.85	0.25	1	0.52	BolO_3g25750	1.6	2.73	0.88	3.13	1.5	1.47	2.54
BoHTA9.1	AT1G52740	HISTONE H2A 9	Flowering, General, Negative	0	2	1	3	BolK_6g07690	30.02	54.15	63.62	43.96	50.79	62.31	99.42	54.29	135.43	85.16	64.39	58.86	BolO_6g07420	34.85	31	87.2	33.02	42.22	19.92	36.98
BoHUB1.2	AT2G44950	HISTONE MONO-UBIQUITINATION 1	Flowering, General, Negative	1	0	1	1	BolK_4g70220	18.96	11.82	9.8	13.26	13.03	18.67	20.34	13.09	19.91	12.03	13.84	17.38	BolO_4g63460	10.2	9	6.28	17.89	13.95	10.27	14.83
BoHUB2	AT1G55250	HISTONE MONO-UBIQUITINATION 2	Flowering, General, Negative	0	1	0	1	BolK_3g91780	16.72	9.06	9.09	9.49	9.89	14.83	12.84	7.45	19.42	8.67	11.08	11.09	BolO_3g90760	8.71	5.51	3.75	18.19	11.16	7.28	9.9
BoHULK3.2	AT3G63070	HUA2 LIKE 3	Flowering, General, Positive	0	1	0	1	BolK_6g28370	10.71	8.42	9.19	10.94	10.09	10.12	12.74	8.45	14.02	11.79	11.9	12.28	BolO_6g28830	12.57	6.07	3.03	15.03	12.66	10.72	12.83
BoIAA30	AT3G62100	INDOLE-3-ACETIC ACID INDUCIBLE 30	Auxin signaling; Promotes somatyic embryogenesis	0	4	2	6	BolK_4g30330	1.74	2.15	2.5	3.94	1.8	5.12	5.81	0	1.32	0	0.13	0.56	BolO_4g29350	3.17	0.11	2.85	0.27	0.78	0.15	0.26
BoICE1.2	AT3G26744	INDUCER OF CBF EXPRESSION 1 , SCREAM	Flowering, Vernalization, Negative	2	1	0	3	BolK_2g53100	11.54	1.78	1.85	8.1	3.46	0	1.71	7.98	17.18	10.23	4.4	80.75	BolO_2g55140	0.01	5.34	3.64	3.97	8.33	2.39	4.02
BoICK3	AT3G24810	ICK3, KIP-RELATED PROTEIN 5, KRP5	Negative regulator of cell division	0	0	1	1	BolK_3g53840	1.65	3.33	8.49	2.29	8.89	13.92	13.28	1.35	3.95	1.28	1.44	7.57	BolO_3g54280	19.8	5.52	32.17	30.43	6.8	3.41	29.82
BoIDD8.1	AT5G44160	INDETERMINATE DOMAIN 8, NUTCRACKER	Flowering, Sugar, Positive	0	1	2	3	BolK_7g27810	1.38	0.14	0.02	0.12	0.09	0.29	0.1	1.96	1.83	3.2	5.85	0.94	BolO_7g28300	1.31	1.85	0.15	0.91	1.59	21.27	1.64
BoINO80.1	AT3G57300	INOSITOL REQUIRING 80	Flowering, General, Positive	0	1	0	1	BolK_8g41380	9.85	10.14	10.42	9.85	10.05	10.5	9.32	9.09	13.83	10.09	10.36	13.26	BolO_8g40040	7.99	8.88	3.8	14.89	15.48	8.53	17.4
BoJMJ32	AT3G45880	JUMONJI 32, JUMONJI DOMAIN CONTAINING 5	Flowering, General, Negative	1	1	1	2	BolK_3g69480	1.32	1.56	0.99	1.18	1.38	4	2.31	3.58	3.5	4.82	4.28	2.76	BolO_3g68870	3.73	1.99	2.86	5.19	3.25	1.75	3.02
BoKNAT2	AT1G70510	KNOTTED-LIKE FROM ARABIDOPSIS THALIANA 2	Inflorescence Architecture	0	1	0	1	BolK_2g28060	20.67	43.38	43.84	37.79	29.12	4.76	56.82	0.14	37.28	3.74	2.65	1.65	BolO_2g29380	6.59	0.11	54	1.19	6.52	4.82	5.46
BoKOB1	AT3G08550	KOBITO	Cell elongation	2	1	1	4	BolK_5g57080	6.13	8.15	7.58	5.61	5.09	2.66	1.93	0.88	3.36	2.41	2.27	1.59	BolO_5g59430	0.11	1.18	0.77	0.66	0.36	0.21	0.6
BoKT2	AT2G40540	ATKT2, ATKUP2, KT2, KUP2, POTASSIUM TRANSPORTER 2, SHY3, TRK2	Shoot cell expansion, mutant short flowering stem	0	0	1	1	BolK_4g67080	28.81	19.66	17.34	18.22	16.95	15.89	31.14	14.23	17.03	21.21	11.81	14.82	BolO_4g60370	14.88	38.45	48.25	30.69	33.83	27.69	22.66
BoLIF2.1	AT4G00830	LHP1-INTERACTING FACTOR	Flowering, General, Negative	1	0	0	1	BolK_9g00490	47.13	51.12	56.02	38.18	40.21	43.47	33.74	25.35	61.67	37.7	35.53	39.54	BolO_9g01050	31.35	17.32	17.25	33.26	37.55	26.91	42.64
BoLNK1.1	AT5G64170	NIGHT LIGHT-INDUCIBLE AND CLOCK-REGULATED 1	Flowering, Circadian Clock, Positive	0	2	3	5	BolK_3g60870	40.06	21.18	24.04	24.65	23.53	35.93	51.63	42.53	41.75	15.89	23.53	13.98	BolO_3g59510	9.01	22.28	23.3	20.25	17.84	26.33	20.91
BoLOF2	AT1G69560	LATERAL ORGAN FUSION2	Functions in boundary specification, meristem initiation and maintenance, and organ patterning.	0	0	1	1	BolK_6g42470	0.33	0.14	0.56	4.89	3.31	0	0	0	0.26	0.93	0	0	BolO_6g43230	0	0	0.49	0	17.36	0.13	0.38
BoLOM2	AT3G60630	LOST MERISTEMS 2	Cell differentiation, polar organization	0	0	1	1	BolK_4g31670	12.07	15.2	12.32	6.55	11.41	14.49	12.72	18.68	23.91	5.22	5.29	1.74	BolO_4g30820	2.89	2.38	14	2.68	6.45	3.2	5.61
BoLOV1	AT2G02450	LONG VEGETATIVE PHASE 1	Flowering time and cold response	0	3	1	4	BolK_7g33580	0.04	0	0.02	0.02	0.34	0.14	0.07	5.64	0.56	2.45	1.39	1.3	BolO_7g34720	0.17	4.75	0.01	6.84	2.96	0.74	3.24
BoLUX2	AT3G46640	LUX ARRHYTHMO, PHYTOCLOCK 1	Flowering, Circadian Clock, Negative	0	3	1	4	BolK_1g33260	1.46	1.79	1.99	1.19	1.36	0.39	0.19	0.16	2.08	15.12	6.37	31.13	BolO_1g31270	0.77	0.3	0.53	15.28	6.29	2.79	3.67
BoLWD1.1	AT1G12910	LIGHT-REGULATED WD 1, ANTHOCYANIN11	Flowering, Circadian Clock, Negative	1	0	1	1	BolK_5g08770	4.44	3.06	2.2	2.15	2.9	8.17	5.19	3.44	5.64	3.47	3.27	5.24	BolO_5g10310	0.63	0.26	0.48	0.86	1.06	0.59	1.82
BoMAF2	AT5G65050	Flowering time	Flowering, Ambient temperature, Negative	1	1	0	2	BolK_2g63150	27.67	15.21	14.21	13.45	16.93	6.56	11.88	5.24	10.86	6.22	7.68	7.02	BolO_2g65910	0.52	0.72	1.5	1.89	0.68	0.38	0.64
BoMED13.1	AT1G55325	MEDIATOR 13, GRAND CENTRAL, MACCHI-BOU 2	Flowering, General, Positive	0	1	0	1	BolK_6g09610	5.76	4.93	4.21	4.58	3.28	6.72	8.97	3.66	9.01	5.07	4.95	6.75	BolO_6g09470	5.93	5.09	6.06	10.64	8.43	6.02	10.35
BoMED13.2	AT1G55325	MEDIATOR 13, GRAND CENTRAL, MACCHI-BOU 2	Flowering, General, Positive	0	1	1	2	BolK_6g15940	5.25	4.16	3.78	3.49	3.2	6.9	9.11	2.55	8.08	4.04	3.6	5	BolO_6g15930	9.32	5.65	4.89	12.06	10.24	6.51	11.51
BoMP2	AT1G19850	MONOPTEROS	Auxin response	0	0	1	1	BolK_8g28510	8.18	27.05	55.14	50.88	40.96	22.48	7.76	2.86	28.13	13.77	7.21	5.79	BolO_8g26880	4.84	2.95	2.44	3.9	17.06	3.21	8.07
BoMP3	AT1G19850	MONOPTEROS	Auxin response	2	1	0	3	BolK_7g24730	7.35	8.44	26.18	15.04	11.36	18.43	7.82	2.05	26.05	6.65	5.86	10.6	BolO_7g25210	6.3	2.18	2.72	1.54	7.56	3.49	9.23
BoMSI1.1	AT5G58230	MULTICOPY SUPRESSOR OF IRA1	Flowering, General, Positive	0	1	1	2	BolK_9g47790	4.15	11.81	11.5	6.78	5.78	3.87	5.11	1.72	6.09	6.58	7.81	6.7	BolO_9g49560	5.65	1.56	4.11	1.92	6.34	4.65	5.29
BoMYB30.2	AT3G28910	MYB DOMAIN PROTEIN 30	Flowering, General, Positive	0	1	0	1	BolK_2g54760	1.42	1.45	2	4.09	1.48	4.52	2.85	8.77	1.64	9.93	5.15	8.2	BolO_2g56900	11.37	1.41	1.9	2.05	1.99	2.87	3.99
BoNAC071.1	AT4G17980	NAC DOMAIN CONTAINING PROTEIN 71	cell proliferation	0	1	1	2	BolK_1g12160	1.95	0.51	0.73	4.57	5.73	2.88	3.66	0	0.28	0.71	0.25	1.22	—
BoNAC074	AT4G28530	NAC DOMAIN CONTAINING PROTEIN 74	programmed cell death regulation	0	1	2	3	BolK_1g11260	0.36	0.18	0.35	0.18	0.29	0.6	0	0.63	0.54	3.37	22.44	0.18	BolO_1g10260	0.05	0.49	0.44	0.69	11.35	21.39	3.72
BoNF-YA1.1	AT5G12840	NUCLEAR FACTOR Y SUBUNIT A1, HEME ACTIVATOR PROTEIN (YEAST) HOMOLOG 2A	Flowering, Photoperiodism, light perception and signaling, Negative	0	1	0	1	BolK_9g61250	28.7	5.65	8.61	19.71	15.64	15.46	20.27	22.38	26.81	8.38	10.81	7.1	BolO_9g63180	10.48	15.22	19.54	31.65	23.58	16.85	21.35
BoNGA2	AT3G61970	NGATHA2	Flower Development	0	1	3	4	BolK_4g30390	0.13	0.05	0.01	0	0.13	0.22	0	0	0	1.3	0.76	0.16	BolO_4g29420	0.8	2.14	0.16	1.81	1.68	3.36	0.62
BoNPY5	AT4G37590	NAKED PINS IN YUC MUTANTS 5	auxin-mediated organogenesis	0	1	0	1	BolK_3g78480	1.43	4.72	4.25	3.64	2.6	7.81	18.02	11.3	4.66	8.94	6.74	7.23	BolO_3g77530	16.78	1.14	10.99	2.62	3.97	4.14	6.25
BoOBE1.1	AT3G07780	OBERON1	maintenance and/or establishment of the root and shoot apical meristems	0	2	0	2	BolK_5g57360	0.31	0.11	0.14	0.22	0.15	0.07	0	0	0.14	0	0	0.53	BolO_5g59790	0.46	0.66	0.01	0.67	0.97	0.01	0.12
BoOBE2	AT5G48160	OBERON2	maintenance and/or establishment of the root and shoot apical meristems	0	2	0	2	BolK_9g04010	53.23	30.87	35.17	36.28	17.96	95.1	83.35	21.51	123.97	29.45	34.19	46.99	BolO_9g04600	58.48	56.93	43.77	122.57	54.17	24.82	73.76
BoOLI2	AT5G55920	OLIGOCELLULA 2	organ size control	1	1	2	3	BolK_9g44570	15.15	30.25	37.25	21.01	15.37	28.02	33.29	14.1	29.71	25.3	29.94	23.24	BolO_9g46210	21.59	2.31	3.15	19.39	16.41	7.62	13.89
BoOTS1	AT1G60220	OVERLY TOLERANT TO SALT 1, UB-LIKE PROTEASE 1D	Flowering, General, Negative	0	1	1	2	BolK_9g20970	5.63	5.61	5.49	5.9	5.01	4.84	5.09	2.68	5.43	6.31	5.05	8.62	BolO_9g21890	4.89	3.99	3.46	7.06	7.31	4.68	9.58
BoOTS2	AT1G10570	OVERLY TOLERANT TO SALT 2	Flowering, General, Negative	0	1	1	2	BolK_5g07120	17.82	8.66	10.13	12.13	12.48	15.73	15.92	8.59	20.13	17.34	16.61	20.11	BolO_5g08590	11.33	9.55	15.37	25.83	19.84	14.51	21.9
BoPEP	AT4G26000	PEPPER	Floral Organ Identity and Determinacy	1	3	2	5	BolK_8g18760	14.77	12.53	14.14	10.52	13.15	14.85	10.36	5.18	12.45	11.39	10.01	13.05	BolO_8g16920	18.29	12.18	9.86	17.07	20.03	12.68	17.01
BoPFT1.2	AT1G25540	PHYTOCHROME AND FLOWERING TIME 1, MEDIATOR25	Flowering, Photoperiodism, light perception and signaling, Positive	0	2	1	3	BolK_3g72090	9.33	6.84	6.53	6.48	5.67	9.58	10.82	10.61	22.47	11.92	12.58	23.33	BolO_3g71540	12.46	13.2	5.98	17.95	16.04	10.48	15.24
BoPGGT-I	AT2G39550	GERANYLGERANYLTRANSFERASE-I	abscisic acid and auxin signaling	0	1	0	1	BolK_4g09040	15.86	20.62	18.64	18.6	15.69	25.15	32.11	20.54	21.53	23.67	20.03	22.68	BolO_4g08300	28.51	17.14	17.15	17.58	18.89	17.9	21.86
BoPHYA1	AT1G09570	PHYTOCHROME A	Flowering, Photoperiodism, light perception and signaling, Positive	0	1	3	4	BolK_5g06000	40.77	13.25	6.66	7.73	19.7	24	19.85	27.57	114.56	22.27	27.28	31.44	BolO_5g07520	19.59	57.49	14.73	38.17	61.98	30.3	15.14
BoPHYC	AT5G35840	PHYTOCHROME C	Flowering, Photoperiodism, light perception and signaling, Negative	0	1	1	1	BolK_6g17230	6.95	6.13	5.47	5.23	5.43	5.38	6.57	4.3	8.67	5.02	4.6	8.33	BolO_6g17290	4.65	4.34	5.04	8.02	7.5	5.03	7.54
BoPI	AT5G20240	PISTILLATA	Flower Development	0	1	1	2	BolK_9g53730	0.03	0.23	0.2	0.46	0.38	0	0	0	0	113.9	103.98	0	BolO_9g55750	0.03	0	0	0.02	21.01	78.69	0.07
BoPID2	AT2G34650	PINOID	Auxin efflux and signalling	0	2	2	4	BolK_4g62290	1.04	1.03	2.31	9.85	3.95	6.18	0.95	1.07	0.47	1.13	4.27	2.72	BolO_4g55190	6.15	1.23	7.87	8.08	3.14	5.58	3.17
BoPIF4.2	AT2G43010	PHYTOCHROME INTERACTING FACTOR 4	Plant growth regulation	0	3	2	5	BolK_3g27820	28.4	1.06	0.56	3.47	3.56	5.14	13.8	7.65	6.64	5.45	6.06	7.46	BolO_3g28070	2.32	23.85	20.18	74.47	5.27	3.45	14.52
BoPIF6.1	AT3G62090	PHYTOCHROME INTERACTING FACTOR 6	Plant growth regulation	0	0	2	2	BolK_8g45720	12.56	1.88	1.02	1.33	0.48	3.02	2.2	0.18	0.63	0.11	2.48	3.01	BolO_8g44350	3.09	3.8	43.07	39.33	3.87	1.64	6.41
BoPIF7	AT5G61270	PHYTOCHROME INTERACTING FACTOR 7	Plant growth regulation	1	0	2	3	BolK_7g45280	0.21	0.01	0.01	0.45	0.89	0	0	15.29	0.35	1.55	1.53	0.83	BolO_7g46480	0.23	8.23	0.05	0.48	1.52	0.38	0.79
BoPIF8.1	AT4G00050	PHYTOCHROME INTERACTING FACTOR 8	Plant growth regulation	1	0	0	1	BolK_0g03270	0.02	0	0	0	0.01	0	0.48	0	0.03	0	0.06	0	BolO_9g00090	0.06	0.08	0.11	0.07	0.06	0.17	0.42
BoPIN3.1	AT1G70940	PIN-FORMED 3	Auxin efflux carrier	0	0	1	1	BolK_6g44150	5.24	0.1	0.69	0.36	0.58	30.28	38.73	28.77	5.37	16.25	49.4	23.01	BolO_6g44900	12.63	52.39	21.14	64.58	6.48	95.03	30.79
BoPIN7.2	AT1G23080	PIN-FORMED 7	Auxin efflux carrier	0	2	1	3	BolK_7g21950	2.35	1.03	1.75	2.82	1.65	0.52	12.79	0.92	2.84	0.67	0.47	2.15	BolO_7g22330	9.23	4.51	4.28	12.7	5.34	2.76	7.98
BoPLT2	AT1G51190	PLETHORA 2	Establishment of the stem cell niche during embryonic pattern formation	0	3	2	5	BolK_5g34540	0.01	0.55	0.09	0.12	0	0.06	0.23	0	0.05	0	0	0.27	BolO_5g37200	0.02	0	0	0	0.02	0	0
BoPRR3	AT5G60100	PSEUDO-RESPONSE REGULATOR 3	Flowering, Circadian Clock, Negative	0	1	1	2	BolK_9g50460	14.87	15.37	10.08	10.98	12.2	6.01	6.19	9.9	5.59	36.02	28.71	23.81	BolO_9g52400	3.78	9.41	4.03	7.09	13.29	7.06	11.05
BoPRR5.3	AT5G24470	PSEUDO-RESPONSE REGULATOR 5	Flowering, Circadian Clock, Positive	1	0	0	1	BolK_9g06520	0.3	0.07	0.05	0.09	0.07	1.01	0.56	0.18	0.14	2.1	1.92	2.9	BolO_9g07150	0.14	0.01	0	1.25	0.04	0.07	0.26
BoPRR7.1	AT5G02810	PSEUDO-RESPONSE REGULATOR 7	Flowering, Circadian Clock, Positive	1	0	0	1	BolK_9g70320	36.96	21.26	19.19	28.12	33.53	21.41	26.32	43.82	30.46	31.42	50.6	26.31	BolO_9g71930	9.44	37.47	9.39	63.13	31.91	15.63	31.73
BoPRR7.2	AT5G02810	PSEUDO-RESPONSE REGULATOR 7	Flowering, Circadian Clock, Positive	1	1	1	3	BolK_2g00970	22.93	7.04	9.14	11.29	11.26	24.08	19.18	17.23	15.22	33.91	38.62	42.12	BolO_2g00760	15.89	13.69	3.94	49.47	24.24	6.15	26.28
BoPRR9.1	AT2G46790	PSEUDO-RESPONSE REGULATOR 9	Flowering, Circadian Clock, Positive	0	2	2	3	BolK_4g01380	8.02	0.34	0.8	4.01	2.17	8.09	44.3	195.47	95.03	2.09	9.96	0.28	BolO_4g01380	2.06	1.2	3.3	1.5	3.53	14.31	2.24
BoPUB13.1	AT3G46510	PLANT U-BOX 13	Flowering, General, Positive	0	2	0	2	BolK_3g69830	17.39	21.28	16.76	18.47	19.79	31.5	32.47	16.3	26.18	14.5	14.75	20.28	BolO_3g69210	20.27	17.09	18.04	25.19	17.67	14.57	19.91
BoPUB13.2	AT3G46510	PLANT U-BOX 13	Flowering, General, Positive	0	1	1	2	BolK_1g33360	15.51	13.47	10.29	13.97	13.46	23.65	23.25	14.24	20.68	11.3	12.27	15.11	BolO_1g31380	17.6	16.53	17.37	23.68	15.77	15.35	17.63
BoRBL	AT3G55510	REBELOTE	Floral determinacy	0	3	1	3	BolK_8g39530	8.22	16.21	20.39	10.13	5.99	11.49	14.32	5.47	10.94	17.83	18.27	12.19	BolO_8g38060	17.54	0.33	2.9	6.32	8.32	3.61	5.3
BoRCD1.2	AT1G32230	RADICAL-INDUCED CELL DEATH 1	Flowering, General, Negative	0	3	1	4	BolK_8g12280	8.33	3.89	3.43	3.5	5.83	10.38	11.42	10.42	9.78	7.78	10.65	9.91	BolO_8g10970	8.86	4.52	2.95	9.48	14.27	10.25	7.11
BoRFI2	AT2G47700	RED AND FAR-RED INSENSITIVE 2	Flowering, Photoperiodism, light perception and signaling, Negative	1	0	1	0	BolK_4g00270	16.26	23.44	26.88	18.46	22.78	23.63	17.05	11.39	19.55	17.43	17.84	19.77	BolO_4g00180	19.27	19.29	18.75	27.11	19.47	11.15	19.79
BoRGA1	AT2G01570	REPRESSOR OF GA1-3 1	Flowering, Hormones, Negative	1	0	2	3	BolK_7g32710	37.56	30.28	15.89	13.87	21.63	40.08	59.07	16.65	21.72	20.17	19.08	36.75	BolO_7g33580	23.98	58.24	131.56	98.91	75.89	47.15	122.54
BoRPL	AT5G02030	REPLUMLESS	Inflorescence meristem fate	0	2	2	4	BolK_2g00650	18.8	43.78	27.9	15.77	17.28	11.2	16.91	0.23	44.6	11.36	15.29	9.53	BolO_2g00470	0.86	0.79	7.53	3.96	17.01	15.5	23.28
BoRPL16B	AT4G18730	RIBOSOMAL PROTEIN L16B	Developemntal regulation	0	0	1	1	BolK_7g29690	21.32	122.29	115.18	49.93	44.81	46.22	55.92	21.86	43.87	85.37	74.15	39.1	BolO_7g30350	31.19	2.57	31.34	3.22	13.76	6.44	9.63
BoRPL18	AT3G05590	RIBOSOMAL PROTEIN L18	Cell division	0	0	2	2	BolK_9g05320	120.59	834.74	848.03	334.71	310.3	293.55	338.7	153.02	291.04	429.65	376.59	234.67	BolO_9g05900	259.97	43	478.43	57.06	141.99	70.43	108.89
BoRRP6L2	AT5G35910	RRP6-LIKE 2	Flowering, General, Positive	0	2	1	2	BolK_6g17240	13.19	18.35	17.76	14.07	11.55	18.02	20.71	8.68	15	17.38	19.31	18.63	BolO_6g17320	17.43	3.78	7.6	13.27	15.13	10.23	14.06
BoRUP2	AT5G23730	REPRESSOR OF UV-B PHOTOMORPHOGENESIS 2, EARLY FLOWERING BY OVEREXPRESSION 2	Flowering, Photoperiodism, light perception and signaling, Positive	1	0	2	3	BolK_9g06940	1.94	1.43	1.4	0.52	2.4	0.17	7.66	34.18	17.87	3.79	13.19	3.97	BolO_9g07490	0.18	1.17	2.15	0.51	1.67	6.35	8.46
BoSAP18	AT2G45640	SIN3 ASSOCIATED POLYPEPTIDE P18	Histone deacetylase complex component	1	0	1	2	BolK_4g07360	73.48	171.53	193.73	123.95	108.37	60.83	72.11	46.02	76.41	91.03	101.19	66.15	BolO_4g06850	39.68	21	49.42	23.25	40.05	40.36	32.36
BoSAUR78	AT1G72430	SMALL AUXIN UPREGULATED RNA 78	auxin-responsive protein	1	0	1	2	BolK_6g45690	4.45	9.97	3.3	6.34	0.81	1.26	2.76	1.59	0.41	1.38	13.58	20.23	BolO_6g46620	7.79	11	6.41	2.35	2	70.32	0.7
BoSEP3.1	AT1G24260	SEPALLATA3	Flower meristem and organ identity, Positive	0	0	1	1	BolK_3g72920	0.04	0.2	6.83	21.89	20.04	2.06	0	0	2.92	17.64	26.42	11.87	BolO_3g72300	0.08	0.05	0.03	0.3	80.16	120.79	86.01
BoSEP4.1	AT2G03710	SEPALLATA 4, AGAMOUS-LIKE 3	Flower meristem and organ identity, Positive	0	0	1	1	BolK_7g34380	0	2.41	7.63	12.52	6.43	0	0.08	0.44	21.72	0.95	1.31	0.17	BolO_7g35520	0.04	0	0	0	1.28	0.12	0.01
BoSEP4.2	AT2G03710	SEPALLATA 4, AGAMOUS-LIKE 3	Flower meristem and organ identity, Positive	1	2	1	4	BolK_2g51870	0	0.94	0.66	12.35	2.89	0	2.07	0.8	6.96	1.4	3.42	1.43	BolO_2g53420	3.32	4.42	6.22	4.59	8.02	0.21	0.52
BoSEU	AT1G43850	SEUSS	Flower Development	0	4	1	4	BolK_5g30900	16.62	16.92	17.18	12.68	15.47	20.14	23.98	15.45	24.13	14.01	14.59	16.24	BolO_5g33710	14.69	10.4	7.82	17.55	13.74	11	17.67
BoSHR	AT4G37650	SHORT ROOT	Involved in radial organization of the root and shoot axial organs	0	1	0	1	BolK_3g78450	0.8	0.27	0.32	1.57	1.22	0.32	0.16	0.15	1.65	0.72	1.05	0.12	BolO_3g77500	0.3	2.31	0.45	0.32	0.37	0.12	0.27
BoSIZ1.2	AT5G60410	ATSIZ1	Flowering, General, Negative	0	2	0	2	BolK_2g13590	25.45	15.18	15.02	18.92	15.86	25.71	21.19	17.23	41.07	14.45	15.34	18.41	BolO_2g13580	48.22	18.84	19.77	26.74	22.79	18.77	24.23
BoSK12	AT3G05840	SHAGGY-LIKE KINASE 12	Meristem organization, regulating flowering	1	1	2	4	BolK_5g59350	38.35	39.49	30.58	36.16	30.4	28.64	39.46	57.98	47.73	38.78	39.31	44.9	BolO_5g61700	44.66	18.98	8.54	30.76	25.81	48.8	18.71
BoSKB1.1	AT4G31120	SHK1 BINDING PROTEIN 1, PROTEIN ARGININE METHYLTRANSFERASE 5	Flowering, General, Positive	0	1	0	1	BolK_1g08350	0.19	0.02	0.03	1.31	0.94	0.19	0	0.97	0.9	0.48	0.68	0.36	BolO_1g07350	0.05	0.08	0	0.14	0.94	0.48	0.06
BoSKB1.3	AT4G31120	SHK1 BINDING PROTEIN 1, PROTEIN ARGININE METHYLTRANSFERASE 5	Flowering, General, Positive	0	1	0	1	BolK_3g87360	14.55	13.23	12.37	10.61	11.12	34.74	30.82	12.94	32.92	27.88	28.54	39.77	BolO_3g86380	14.41	15.02	27.62	35.94	19.39	16.29	23.54
BoSKP2A	AT1G21410	ARABIDOPSIS HOMOLOG OF HOMOLOG OF HUMAN SKP2 1	Cell division; cell cycle; cell proliferation	1	0	2	3	BolK_8g29560	28.56	15.25	28.58	21	21.61	21.19	25.07	33.01	58.83	19.61	36.63	13.43	BolO_8g28000	15.03	12.88	30.03	10.74	26.82	28.03	28.41
BoSKP2B1	AT1G77000	ARABIDOPSIS HOMOLOG OF HOMOLOG OF HUMAN SKP2 2	Cell division; cell cycle; cell proliferation	0	2	1	3	BolK_6g50040	7.97	5.08	6.93	10.43	7.48	3.15	3.6	4.57	24.75	11.32	10.04	24.75	BolO_0g07100	3.7	17.8	13.37	21.64	26.01	16.71	27.22
BoSKP2B2	AT1G77000	ARABIDOPSIS HOMOLOG OF HOMOLOG OF HUMAN SKP2 2	Cell division; cell cycle; cell proliferation	0	2	1	3	BolK_6g31190	15.11	2.98	4.48	12.4	9.38	12.81	33.07	13.77	24.18	4.49	4.11	16.29	BolO_6g31660	13.02	8.4	44.65	12.52	16.92	14.68	28.3
BoSMO2-2	AT2G29390	STEROL 4-ALPHA-METHYL-OXIDASE 2-2	Auxin response, embryogenesis and postembryonic development	0	0	2	2	BolK_4g57500	3.31	41.27	29.25	5.7	7.99	1.57	5.8	0.35	4.27	7.33	6.21	7.13	BolO_0g13190	31.14	0.4	6.39	0.09	3.68	2.99	9.69
BoSP1L3	AT3G02180	SPIRAL1-LIKE3	Cell expansion	0	0	1	1	BolK_3g39370	39.53	60.81	64.45	79.21	71.13	59.11	90.99	24.02	68.65	81.36	68.4	60.7	BolO_3g39410	27.82	41.3	109.89	40.22	51.88	45.71	69.51
BoSPA1.1	AT2G46340	SPA1-RELATED 1	Flowering, Photoperiodism, light perception and signaling, Negative	1	1	0	2	BolK_4g01870	17.01	9.06	6.94	12.3	11.37	3.1	40.22	55.73	33.2	17.52	37.98	8.27	BolO_4g01880	1.5	19.26	15.44	19.44	16.29	41.31	20.98
BoSPL15.2	AT3G57920	SQUAMOSA PROMOTER BINDING PROTEIN-LIKE 15	Flowering, Aging, Positive	0	0	2	2	BolK_6g24310	0.57	7.3	13.4	0.73	1.29	1.97	3.39	2.69	3.85	0.45	0.29	0.12	BolO_6g24780	0.25	0.46	0.95	0.13	0.92	0.8	0.76
BoSPL3.1	AT2G33810	SQUAMOSA PROMOTER BINDING PROTEIN-LIKE 3	Flowering, Aging, Positive	0	0	1	1	BolK_4g15220	1.62	1.12	6.02	45.75	42.03	9.75	27.2	9.1	72.51	12.66	18.52	45.93	BolO_4g14720	0.25	72.33	20.24	112.17	27.14	18.07	123.64
BoSPL4.1	AT1G53160	SQUAMOSA PROMOTER BINDING PROTEIN-LIKE 4	Flowering, Aging; Photoperiodism, light perception and signaling; Hormones, Positive	0	1	0	1	BolK_6g08300	1.89	1.9	1.99	3.48	6.68	0.3	1.29	0.75	4.47	15.33	3.39	2.02	BolO_6g08090	0	1.06	25.59	5.39	13.41	3.7	2.89
BoSPR2	AT4G27060	SPIRAL 2	Microtubule, cell elongation, organ growth	0	1	1	2	BolK_1g23210	16.54	17.54	16.93	16.18	13.57	17.47	19.44	6.65	26.15	11.75	11.93	16.41	BolO_1g22890	8.93	9.29	17.46	13.8	16.06	8.58	17.65
BoSPT1	AT4G36930	SPATULA	Organ size	0	1	3	4	BolK_1g02270	4.07	4.44	20.57	17.24	8.52	0.23	0	0.31	14.63	4.23	2.21	10.87	BolO_1g02050	1.51	1.49	0.02	5.81	8.7	2.94	14.52
BoSPT16.1	AT4G10710	SPT16	Flowering, General, Negative, FACT complex	3	1	0	4	BolK_9g34280	0.55	0.07	0.19	0.29	0.73	2.61	1.31	1.04	0.9	0.91	1.02	2.33	BolO_9g35210	0	0	0	0	0.31	0.09	0.05
BoSPT16.2	AT4G10710	SPT16	Flowering, General, Negative, FACT complex	0	1	2	3	BolK_3g34640	28.44	33.04	34.04	30.08	23.42	36.08	33.82	16.31	45.73	25.51	30.55	31.08	BolO_3g34730	21.1	14.37	21.15	25.77	29.88	24.15	31.93
BoSRO1.2	AT2G35510	SIMILAR TO RCD ONE 1	Flowering, General, Positive	0	1	1	2	BolK_4g62830	20.43	10.63	9.91	29.7	16.98	28.06	24.26	35.97	25.88	22.53	25.04	22.52	BolO_4g55770	26.54	15.12	11.19	23.85	19.34	16.37	19.59
BoSSRP1.1	AT3G28730	STRUCTURE SPECIFIC RECOGNITION PROTEIN 1, HIGH MOBILITY GROUP, NUCLEOSOME/CHROMATIN ASSEMBLY FACTOR D	Flowering, General, Negative	0	1	1	2	BolK_7g37830	18.94	31.93	29.79	22.46	20.05	17.48	17.33	10.17	21.43	23.37	20.81	22.66	—
BoSSRP1.2	AT3G28730	STRUCTURE SPECIFIC RECOGNITION PROTEIN 1, HIGH MOBILITY GROUP, NUCLEOSOME/CHROMATIN ASSEMBLY FACTOR D	Flowering, General, Negative	0	2	1	3	BolK_2g54530	33.37	41.41	42.8	31.78	41.24	34.02	28.81	13.71	37.37	23.96	28.69	30.26	BolO_2g56750	22.21	18.96	22.98	26.75	23.59	17.42	26.34
BoSTO1.1	AT1G06040	SALT TOLERANCE	Flowering, Photoperiodism, light perception and signaling, Positive	0	1	0	1	BolK_5g02870	59.27	14.88	11.37	23.06	34.6	42.65	67.57	86.43	93.25	38.13	92.68	32.06	BolO_5g04300	59.76	67.57	68.17	44.36	64.48	109.09	60.37
BoSUF4.2	AT1G30970	SUPPRESSOR OF FRIGIDA4	Flowering, Vernalization, Negative	0	1	1	2	BolK_8g14080	53.9	17.32	15.5	24.86	20.4	64.62	60.66	28.23	82.87	41.34	44.35	65.87	BolO_8g12780	26.63	36.5	24.54	61.2	42.35	20.82	40.16
BoSUVR5.2	AT2G23740	SU(VAR)3-9-RELATED PROTEIN 5	Flowering, General, Positive	0	3	0	3	BolK_4g52420	8.43	7.5	5.15	6.07	4.45	7.67	9.41	5.8	7.81	7.52	7.09	9.07	BolO_4g47420	6.56	2.64	3.75	3.08	6.6	3.69	5.76
BoSVP1	AT2G22540	SHORT VEGETATIVE PHASE	Flowering time integrator, Negative	0	0	1	1	BolK_8g49190	30.23	62.86	95.22	40.23	41.81	40.89	55.63	23.43	55.33	6.33	3.79	0.2	BolO_8g47870	13.5	23.27	78.28	66.92	10.33	4.41	1.15
BoSVP2	AT2G22540	SHORT VEGETATIVE PHASE	Flowering time integrator, Negative	1	1	0	2	BolK_4g51100	29.35	26.65	13.92	8.41	11.09	30.4	33.71	30.11	30.55	0.58	2.18	1.51	BolO_0g02200	14.37	49.56	22.51	53.94	10.39	21.8	9.45
BoTFL2.1	AT5G17690	TERMINAL FLOWER 2	Maintenance of inflorescence meristem identit	0	0	1	1	BolK_9g56690	15.75	11.25	10.85	15.1	12.24	9.27	7.41	12.84	14.2	9.55	9.77	11.32	BolO_9g58520	12.15	8.37	4.2	14.16	13.07	9.09	14.13
BoTIC1	AT3G22380	TIME FOR COFFEE	Flowering, Circadian Clock, Negative	2	2	2	6	BolK_5g40010	25.1	15.43	14.66	31.31	21.18	17.63	53.94	44.9	26.73	28.23	32.02	13.8	BolO_5g42170	28.97	35.64	13.78	89.84	55.17	35.5	62.02
BoTIC2	AT3G22380	TIME FOR COFFEE	Flowering, Circadian Clock, Negative	1	0	1	2	BolK_1g41760	16.55	10.34	12.37	17.55	14.35	27.48	28.87	45.12	43.31	24.27	20.65	28.28	BolO_1g40400	10.37	16.8	7.11	35.94	44.82	23.38	41.74
BoTIC3	AT3G22380	TIME FOR COFFEE	Flowering, Circadian Clock, Negative	1	4	1	6	BolK_3g52010	36.76	10.45	8.17	12	9.24	37.42	32.87	26.82	34.61	19.44	18.23	23.45	BolO_3g52140	16.43	13.45	5.64	21.02	26.96	17.59	26.14
BoTOC1.2	AT5G61380	TIMING OF CAB EXPRESSION 1	Flowering, Circadian Clock, Negative	0	2	0	2	BolK_9g07550	0.97	0.33	0.66	0.31	0.82	0.51	0.04	0.06	2.25	12.13	10.65	28.79	BolO_9g08120	0.61	0.01	0.01	32.6	6.2	4.54	2
BoTOE1.2	AT2G28550	TARGET OF EARLY ACTIVATION TAGGED 1 , RELATED TO AP2.7	Flowering, Aging; Photoperiodism, light perception and signaling, Negative	1	1	0	2	BolK_3g31040	12.36	4.26	3.3	18.79	34.48	6.8	4.9	1.27	13.08	0.49	2.97	1.67	BolO_3g30950	4.23	4.99	10.93	24.38	3.78	0.95	0.92
BoTOR	AT1G50030	TARGET OF RAPAMYCIN	Cell growth, embryogenesis	0	3	2	5	BolK_5g33190	8.25	6.47	6.34	6.63	5.17	12.68	16.31	6.43	15.42	7.78	7.53	11.01	BolO_5g36070	12.03	9.47	9.39	18.01	14.41	7.28	18.75
BoTPL	AT1G15750	TOPLESS	Flowering, Aging; Photoperiodism, light perception and signaling, Negative	0	1	1	2	BolK_5g12530	17.56	21.88	16.13	11.12	10.2	28	23.37	4.76	17.21	16.45	27.73	15.72	BolO_5g14000	19.11	8.1	15.63	16.64	20.83	23.1	17.18
BoTPS1.2	AT1G78580	TREHALOSE-6-PHOSPHATE SYNTHASE 1	Flowering, Sugar, Positive	0	3	0	3	BolK_2g35590	6.15	21.72	13.79	4.57	2.73	0.53	2.43	0.15	0.58	0.91	1.26	0.14	BolO_2g36970	0.05	0.3	1.78	0.03	0.86	0.89	0.6
BoTRM112B	AT1G22270	TRNA METHYLTRANSFERASE 112B	Cell division and organ growth	0	0	1	1	BolK_7g22660	25.14	50.79	50.33	28.43	30.65	18.43	25.62	17.69	20.6	26.83	20.16	19.34	BolO_7g23040	6.82	3.4	43.31	8.29	4.98	4.04	5.79
BoTSK	AT3G18730	TONSOKU	Cell division control and plant morphogenesis	0	1	0	1	BolK_5g45490	0.72	3.97	3.25	1.79	1.46	0.71	1.56	0.29	0.91	1.58	2.39	1.86	BolO_5g47910	6.09	1.06	8.06	1.35	5.2	2.79	4.33
BoTUA2	AT1G50010	TUBULIN ALPHA-2 CHAIN	Tubulin alpha chain	4	2	1	6	BolK_5g33180	178.95	112.71	97.98	99.17	119.73	80.86	110.92	37.98	140.11	145.37	98.39	157.64	BolO_5g36060	15.45	140.76	95.43	26.99	88.41	36.83	92.66
BoTUA3.1	AT5G19770	TUBULIN ALPHA-3 CHAIN	Tubulin alpha chain	0	0	1	1	BolK_9g54060	29.85	54.55	49.87	21.59	23.13	47.66	82.61	21.3	38.47	66.72	54.17	44.96	BolO_9g56140	29.58	19.27	75.93	18.89	29.19	43.44	29.21
BoTUA3.2	AT5G19770	TUBULIN ALPHA-4 CHAIN	Tubulin alpha chain	0	0	2	2	BolK_3g11350	0.74	0.23	0.38	0.28	0.26	0	0	0	0	0	0	0.86	BolO_3g10440	0	0	0.64	0	0	0	1.09
BoTUA3.3	AT5G19770	TUBULIN ALPHA-5 CHAIN	Tubulin alpha chain	0	3	3	6	BolK_3g11360	101.52	80.63	81.17	44.28	60.74	174.15	241.95	57.13	142.91	74.79	103.57	44.92	BolO_3g10450	96.47	79.8	244.38	169.73	57.67	202.89	71.78
BoTUA3.4	AT5G19770	TUBULIN ALPHA-6 CHAIN	Tubulin alpha chain	0	1	0	1	BolK_9g54100	54.15	90.48	82.39	34.14	36.18	70.72	117.54	24.7	56.25	98.74	71.27	67.76	BolO_9g56180	30	25.28	68.31	64.43	41.82	80.92	35.48
BoUBA1	AT2G30110	UBIQUITIN-ACTIVATING ENZYME 1	Ubiquitin related	0	1	2	3	BolK_4g20080	29.63	41.63	35.9	25.27	24.06	56.04	60.34	20.98	35.3	40.84	52.58	60.69	BolO_4g19610	38.51	20.16	41.77	36.31	36.48	53.69	48.21
BoUBC1.3	AT1G14400	UBIQUITIN CARRIER PROTEIN 1	Flowering, General, Negative	0	3	1	4	BolK_8g54530	65.41	31.52	42.3	37.04	42.84	59.53	58.32	24.29	92.28	35.06	33.97	35.96	BolO_8g52870	42.54	23.32	49.28	53.64	36.16	22.43	40
BoUBC10	AT5G53300	UBIQUITIN-CONJUGATING ENZYME 10	Ubiquitin related	1	1	1	2	BolK_3g17300	285.17	251.51	285.85	339.64	336.62	657.51	1180.04	171.16	689.17	245.91	217.42	357.68	BolO_3g17270	305.1	199.94	376.02	277.17	173.56	182.64	205.51
BoUBC11	AT3G08690	UBIQUITIN-CONJUGATING ENZYME 11	Ubiquitin related	0	1	1	2	BolK_5g56960	76.93	64.29	71.85	125.74	95.78	92.35	123.33	24.31	95.21	164.91	127.21	162.58	BolO_5g59520	56.72	22.43	59.78	59.71	79.6	71.32	89.99
BoUBP12.2	AT5G06600	UBIQUITIN-SPECIFIC PROTEASE 12	Flowering, General, Negative	0	4	0	4	BolK_3g03350	34.03	19.87	19.32	21.32	19.42	32.32	39.66	14.47	24.66	23.33	25.84	38.86	BolO_3g03180	24.42	16.53	13.96	30.37	28.11	29.36	34.99
BoUBP13.1	AT3G11910	UBIQUITIN-SPECIFIC PROTEASE 13	Flowering, General, Negative	0	2	1	3	BolK_5g53820	13.17	18.69	10.27	9.15	7.95	10.58	13.12	6.34	10.88	8.01	9.49	13.34	BolO_5g56460	8.72	10.05	14.07	24.08	12.3	8.24	14.46
BoUBP17	AT5G65450	UBIQUITIN-SPECIFIC PROTEASE 17	Ubiquitin related	0	1	0	1	BolK_3g59270	3.71	3.95	3.71	2.66	3.66	4.76	2.35	1.98	2.44	4.7	4.22	8.22	BolO_0g13710	1.87	2.4	1.03	1.84	2.63	2.39	2.33
BoUBQ5	AT3G62250	UBIQUITIN 5	Ubiquitin related	0	1	2	3	BolK_4g30250	221.87	424.56	466.64	225.96	259.69	216.18	379.85	96.78	320.52	232.61	214.31	197.87	BolO_4g29290	162.11	29.8	239.46	62.42	89.04	49.26	91.02
BoVIL2.3	AT4G30200	VIN3-LIKE 2, VERNALIZATION5/VIN3-LIKE 1	Flowering, General; Vernalization, Positive	0	1	0	1	BolK_3g87890	4.97	12.44	11.5	9.87	9.36	8.49	10.5	8.92	13.04	22.86	13.34	21.9	BolO_3g87530	12.86	33.64	10.59	14.97	41.29	10.7	9.04
BoVIN3	AT5G57380	VERNALIZATION INSENSITIVE 3	Flowering, Vernalization, Positive	0	1	0	1	BolK_3g14990	2.85	0.37	1.6	0.76	0.96	0.76	0.83	0	1.4	0.97	0.3	0.2	BolO_3g14650	2.96	0.14	0.15	0.77	0.42	0.07	0.13
BoVIP4.1	AT5G61150	VERNALIZATION INDEPENDENCE 4	Flowering, General, Negative	0	1	0	1	BolK_2g60750	16.06	29.85	25.67	22.42	18.06	21.1	24.01	10.87	18.44	17.58	23.71	22.4	BolO_2g63410	17.46	11.35	2.17	21.6	18.48	14.4	20.89
BoVRN1.1	AT3G18990	REDUCED VERNALIZATION RESPONSE 1	Flowering, Vernalization, Positive	1	3	0	4	BolK_5g45170	29.21	41.61	41.51	45.72	34.32	28.16	15.41	6.52	36.3	18.5	16.06	13.84	BolO_5g47580	14.8	7.61	11.94	11.76	20.43	11.57	21.03
BoWOX1.1	AT3G18010	WUSCHEL RELATED HOMEOBOX 1	Cell proliferation; organ development	0	1	1	2	BolK_5g47040	1.73	3.03	1.54	0.47	2.54	0	0	2.94	0.3	7.35	11.55	1.24	BolO_5g49420	0	0	0	0	1.4	0.62	0.24
BoWOX12.1	AT5G17810	WUSCHEL RELATED HOMEOBOX 12	Cell proliferation; organ development	0	1	1	2	BolK_9g56510	1.82	0.16	0.76	8.04	1.44	0	0	0	0.28	0.04	0.05	0.63	BolO_9g58310	15.97	0	0.18	0	0.29	0.07	0.04
BoWOX13.2	AT4G35550	WUSCHEL RELATED HOMEOBOX 13	Cell proliferation; organ development	0	0	2	2	BolK_7g61190	30.17	29.38	17.93	24.7	20.34	22.6	30.56	14.24	23.17	10.77	9.98	10.56	BolO_7g62690	14.64	8.3	41.96	9.27	16.59	8.61	13
BoWOX14.1	AT1G20700	WUSCHEL RELATED HOMEOBOX 14	Cell proliferation; organ development	1	1	0	2	BolK_5g17910	2.16	1.97	2.66	1.7	2.52	14.38	3.08	1.34	2.83	0.54	1.71	0.5	BolO_5g19470	20.86	0.26	0.94	0.19	0.67	0.09	0.25
BoWOX3.1	AT2G28610	WUSCHEL RELATED HOMEOBOX 3	Cell proliferation; organ development	0	1	0	1	BolK_4g56740	1.36	4.58	6.08	2.3	4.91	0	0	0	0.53	3.82	1.11	0.1	BolO_0g02590	0	0	0	0	1	0.6	0
BoWUS2	AT2G17950	WUSCHEL	Controlling the stem cell pool	1	1	0	2	BolK_9g13130	0.17	1.83	10.96	2.6	2.33	0	0	0	1.45	8.6	0.16	0	BolO_9g13840	0	0	0	0	2.29	0.01	0
BoYAF9A	AT5G45600	HOMOLOG OF YEAST YAF9 A, TBP-ASSOCIATED FACTOR 14B, GLIOMAS 41	Flowering, General, Negative	0	1	0	1	BolK_7g29570	20.3	32.94	35.6	22.8	24.17	14.07	15.38	9.17	16.62	22.02	20.98	16.46	BolO_7g30190	7.87	8.06	9.38	12.88	17.67	9.34	14.2
BoYUC6.1	AT5G25620	YUCCA6	Auxin biosynthesis	0	3	0	3	BolK_7g42360	1.17	0.19	0.08	0.03	0.08	3.22	1.3	0.75	0	1.2	1.54	1.17	BolO_7g43670	2.83	0.63	0.48	0.28	4.9	1.06	5.86
BoYUC6.3	AT5G25620	YUCCA6	Auxin biosynthesis	0	2	2	4	BolK_9g06090	0.58	0.59	0.55	0.19	0.25	4.57	1.45	1.11	0.79	1.1	2.74	3.77	BolO_9g06730	5.44	0.23	0.8	0.32	4.12	0.93	2.32
BoYUC8.1	AT4G28720	YUCCA8	Auxin biosynthesis	1	0	2	2	BolK_1g11050	0	1.41	0.67	0	0.23	0	0.87	0	0.14	0.12	1.84	0	—
BoYUC8.2	AT4G28720	YUCCA8	Auxin biosynthesis	1	1	2	4	BolK_1g11060	0.29	1.86	0.65	0.45	0.54	1.67	3.74	1.81	0.88	3.38	18.05	0.34	—
BoZLL	AT5G43810	ZWILLE/PINHEAD/AGO10	Shoot apical meristem development	0	0	2	2	BolK_7g27380	19.53	24.83	35.8	29.06	24.61	18.44	9.95	6.45	42.28	23.18	20.94	14.41	BolO_7g27860	12.74	14.38	6.8	23.99	24.68	13.36	29.06
